# Supplementary material for: Methylprednisolone alleviates cognitive functions through the regulation of neuroinflammation in Alzheimer’s disease
Source: Front Immunol. 2023 May 1;14:1192940. doi: 10.3389/fimmu.2023.1192940 (PMC10183590; doi:10.3389/fimmu.2023.1192940)
Supplement: Supplementary file 1 [file Table_1.xlsx]

## Sheet: Supplementary table1 differenti
baseMean	log2FoldChange	lfcSE	stat	pvalue	padj	gene_id	transcript_id.s.	symbol	MP_1	MP_2	MP_3	model_1	model_2	model_3
591.08	-0.272996	0.103559	-2.63613	0.0083857	0.0374572	ENSMUSG00000000001	ENSMUST00000000001	Gnai3	495	583	608	355	320	415
52.6467	0.0228755	0.230295	0.0993314	0.920875	0.956846	ENSMUSG00000000028	ENSMUST00000000028,ENSMUST00000096990,ENSMUST00000115585,ENSMUST00000231819	Cdc45	51	68	54	49	45	43
34.2066	0.693325	0.328549	2.11026	0.0348356	0.105898	ENSMUSG00000000037	ENSMUST00000019101,ENSMUST00000074802,ENSMUST00000077375,ENSMUST00000087090,ENSMUST00000101113,ENSMUST00000112345,ENSMUST00000124775,ENSMUST00000238361,ENSMUST00000238603	Scml2	20	33	27	33	42	25
1300.4	-0.206229	0.0682643	-3.02103	0.00251915	0.0154607	ENSMUSG00000000056	ENSMUST00000103015,ENSMUST00000151088,ENSMUST00000154047	Narf	1408	1483	1473	1013	912	1033
1047.63	0.0869299	0.121322	0.71652	0.473671	0.648529	ENSMUSG00000000058	ENSMUST00000000058,ENSMUST00000115459,ENSMUST00000115462	Cav2	818	646	759	549	640	660
1328.66	0.108934	0.0719936	1.5131	0.130253	0.272831	ENSMUSG00000000078	ENSMUST00000000080,ENSMUST00000221734,ENSMUST00000222857	Klf6	1185	1302	1334	1089	1072	1052
1100.96	-0.00292482	0.0955672	-0.0306049	0.975585	0.986328	ENSMUSG00000000085	ENSMUST00000000087,ENSMUST00000064991,ENSMUST00000106298,ENSMUST00000106301,ENSMUST00000122860,ENSMUST00000132116,ENSMUST00000133169,ENSMUST00000133290,ENSMUST00000134375,ENSMUST00000136801,ENSMUST00000144555,ENSMUST00000144862,ENSMUST00000151345,ENSMUST00000153099	Scmh1	1014	1330	1066	885	776	997
3786.69	0.0904176	0.108726	0.83161	0.405629	0.589124	ENSMUSG00000000088	ENSMUST00000000090,ENSMUST00000213678,ENSMUST00000214154	Cox5a	4126	4144	5372	4089	3777	3451
180.474	0.541962	0.18579	2.91706	0.00353345	0.0198511	ENSMUSG00000000093	ENSMUST00000000095	Tbx2	134	209	147	216	161	179
64.1272	-0.516438	0.357423	-1.44489	0.148488	0.297682	ENSMUSG00000000125	ENSMUST00000000127	Wnt3	96	136	74	81	60	25
447.272	-0.0400503	0.13743	-0.291423	0.770728	0.868439	ENSMUSG00000000126	ENSMUST00000000128,ENSMUST00000108783	Wnt9a	422	355	288	291	255	268
285.979	-0.091419	0.1381	-0.661979	0.507984	0.676576	ENSMUSG00000000127	ENSMUST00000000129,ENSMUST00000038080,ENSMUST00000232945,ENSMUST00000233190,ENSMUST00000233225	Fer	313	290	282	175	204	272
2443.1	-0.0407739	0.0782104	-0.521336	0.602132	0.749819	ENSMUSG00000000131	ENSMUST00000009344,ENSMUST00000163959,ENSMUST00000164741,ENSMUST00000165608,ENSMUST00000165660,ENSMUST00000166368,ENSMUST00000166538,ENSMUST00000166540,ENSMUST00000166719,ENSMUST00000167147,ENSMUST00000167268,ENSMUST00000167315,ENSMUST00000168189,ENSMUST00000168564,ENSMUST00000168649,ENSMUST00000168933,ENSMUST00000169059,ENSMUST00000170675,ENSMUST00000171861,ENSMUST00000206784	Xpo6	2568	2964	2774	2415	1747	2162
1535.9	-0.0536699	0.0724561	-0.740723	0.458861	0.63663	ENSMUSG00000000134	ENSMUST00000077680,ENSMUST00000079542,ENSMUST00000101695,ENSMUST00000115677,ENSMUST00000115678,ENSMUST00000115679,ENSMUST00000115680,ENSMUST00000126694,ENSMUST00000132209,ENSMUST00000133456,ENSMUST00000137467,ENSMUST00000143680,ENSMUST00000144715,ENSMUST00000144900	Tfe3	1564	1605	1834	1303	1067	1406
555.606	-0.120935	0.150101	-0.805695	0.420419	0.603132	ENSMUSG00000000142	ENSMUST00000052915,ENSMUST00000106711,ENSMUST00000139682,ENSMUST00000140821,ENSMUST00000144130,ENSMUST00000144511,ENSMUST00000152909	Axin2	503	624	537	382	317	500
738.517	0.227508	0.111302	2.04406	0.0409479	0.11903	ENSMUSG00000000148	ENSMUST00000041588,ENSMUST00000100505,ENSMUST00000110806,ENSMUST00000124892,ENSMUST00000131905,ENSMUST00000153440	Brat1	682	874	786	802	546	800
2127.57	-0.19284	0.126999	-1.51844	0.128903	0.270757	ENSMUSG00000000149	ENSMUST00000000153,ENSMUST00000198447	Gna12	1977	1886	2087	1090	1345	1635
36.5271	0.290685	0.276257	1.05223	0.292695	0.474164	ENSMUSG00000000167	ENSMUST00000000171,ENSMUST00000124029,ENSMUST00000125606,ENSMUST00000132187,ENSMUST00000141366,ENSMUST00000151197,ENSMUST00000155773	Pih1d2	43	44	36	40	32	46
2657.59	-0.105723	0.099769	-1.05968	0.289291	0.470211	ENSMUSG00000000168	ENSMUST00000034567,ENSMUST00000125919,ENSMUST00000126933,ENSMUST00000132455,ENSMUST00000142275,ENSMUST00000155417	Dlat	2951	2806	3161	2453	2017	2017
1634.73	0.0771777	0.0913715	0.844658	0.398302	0.583073	ENSMUSG00000000171	ENSMUST00000000175	Sdhd	1746	1640	1943	1509	1411	1476
1557.99	-0.0920656	0.0901223	-1.02156	0.306988	0.489799	ENSMUSG00000000184	ENSMUST00000000188,ENSMUST00000201066,ENSMUST00000201564,ENSMUST00000201637,ENSMUST00000201857,ENSMUST00000201902,ENSMUST00000201985,ENSMUST00000202363	Ccnd2	1607	1830	1964	1243	1374	1324
1139.8	-0.11266	0.0653262	-1.72458	0.0846032	0.20069	ENSMUSG00000000194	ENSMUST00000056433,ENSMUST00000127872,ENSMUST00000133207,ENSMUST00000146747,ENSMUST00000147099,ENSMUST00000149622,ENSMUST00000151991,ENSMUST00000153032,ENSMUST00000169333,ENSMUST00000172422,ENSMUST00000194084	Gpr107	1266	1294	1342	959	906	955
1509.33	-0.0329091	0.0892577	-0.368697	0.712353	0.82906	ENSMUSG00000000197	ENSMUST00000000201,ENSMUST00000226617,ENSMUST00000227541,ENSMUST00000227818,ENSMUST00000228766,ENSMUST00000228789,ENSMUST00000228860	Nalcn	1428	1366	1448	1000	1090	1150
781.54	-0.230809	0.163686	-1.41008	0.158517	0.312361	ENSMUSG00000000202	ENSMUST00000000206,ENSMUST00000137965,ENSMUST00000141386,ENSMUST00000141481,ENSMUST00000146853,ENSMUST00000156053,ENSMUST00000156192	Btbd17	674	761	1003	377	525	716
47.9819	-0.179273	0.262565	-0.682774	0.49475	0.666135	ENSMUSG00000000214	ENSMUST00000000219,ENSMUST00000105929,ENSMUST00000123057,ENSMUST00000124951,ENSMUST00000138482,ENSMUST00000140344	Th	48	66	71	32	44	51
2288.11	-0.0502906	0.101279	-0.496555	0.619503	0.762988	ENSMUSG00000000223	ENSMUST00000000228,ENSMUST00000113224,ENSMUST00000113226,ENSMUST00000113228,ENSMUST00000142146,ENSMUST00000153424	Drp2	2088	2615	2135	1616	1448	2105
1851.32	-0.20683	0.0816086	-2.53441	0.0112637	0.0463465	ENSMUSG00000000247	ENSMUST00000000253,ENSMUST00000133661,ENSMUST00000143783,ENSMUST00000149664,ENSMUST00000155964,ENSMUST00000175896,ENSMUST00000176229	Lhx2	1515	1724	1882	1116	1116	1227
1216.35	0.295095	0.0887231	3.32602	0.000880944	0.00705433	ENSMUSG00000000253	ENSMUST00000000260,ENSMUST00000128873,ENSMUST00000129176,ENSMUST00000222227	Gmpr	1312	1376	1195	1399	1128	1204
502.618	-0.122419	0.124973	-0.97957	0.327298	0.510917	ENSMUSG00000000266	ENSMUST00000112988,ENSMUST00000112990,ENSMUST00000112993,ENSMUST00000128809,ENSMUST00000140144	Mid2	469	465	477	361	368	281
172.805	-0.0714006	0.257193	-0.277615	0.781308	0.874283	ENSMUSG00000000275	ENSMUST00000000284,ENSMUST00000100627,ENSMUST00000107896	Trim25	141	219	130	107	114	142
2312.73	-0.146138	0.0883433	-1.65421	0.0980858	0.222898	ENSMUSG00000000276	ENSMUST00000000285,ENSMUST00000107894,ENSMUST00000152772	Dgke	2567	2528	2586	2007	1751	1669
495.981	0.0686237	0.0821072	0.835782	0.403278	0.587123	ENSMUSG00000000278	ENSMUST00000000287	Scpep1	530	546	554	482	404	451
903.073	-0.201939	0.117912	-1.71263	0.0867814	0.204437	ENSMUSG00000000282	ENSMUST00000000291,ENSMUST00000132150,ENSMUST00000133217	Mnt	810	1078	826	680	553	608
221.461	-0.130506	0.310412	-0.420428	0.674173	0.802777	ENSMUSG00000000290	ENSMUST00000000299,ENSMUST00000130059,ENSMUST00000131023,ENSMUST00000153541,ENSMUST00000156644	Itgb2	223	185	194	122	116	196
466.163	0.533267	0.135288	3.94171	8.09e-05	0.00112535	ENSMUSG00000000295	ENSMUST00000000304,ENSMUST00000159194,ENSMUST00000159659,ENSMUST00000160447,ENSMUST00000162076	Hddc2	458	587	511	706	589	456
680.189	0.20173	0.102597	1.96624	0.0492706	0.136124	ENSMUSG00000000296	ENSMUST00000000305,ENSMUST00000213528,ENSMUST00000213639,ENSMUST00000214644,ENSMUST00000215515	Tpd52l1	727	856	822	769	711	675
87.1232	0.10121	0.179508	0.563821	0.572876	0.726664	ENSMUSG00000000301	ENSMUST00000000310,ENSMUST00000102692,ENSMUST00000102693,ENSMUST00000133028,ENSMUST00000136660,ENSMUST00000143646,ENSMUST00000146461,ENSMUST00000147422,ENSMUST00000148512,ENSMUST00000150954	Pemt	91	97	109	87	93	68
26.6782	-1.76419	0.517005	-3.41232	0.000644123	0.00549936	ENSMUSG00000000303	ENSMUST00000000312,ENSMUST00000136580,ENSMUST00000167688	Cdh1	34	41	41	5	2	20
402.581	-0.436291	0.146157	-2.98509	0.00283497	0.016857	ENSMUSG00000000305	ENSMUST00000000314,ENSMUST00000098996,ENSMUST00000108911,ENSMUST00000124708,ENSMUST00000129659,ENSMUST00000136411	Cdh4	466	561	565	354	289	274
5665.67	0.227116	0.0836155	2.7162	0.00660368	0.0312883	ENSMUSG00000000308	ENSMUST00000000317,ENSMUST00000078222,ENSMUST00000125221,ENSMUST00000125812,ENSMUST00000126130,ENSMUST00000128612,ENSMUST00000129130,ENSMUST00000145380,ENSMUST00000150271,ENSMUST00000153040	Ckmt1	6143	5939	6849	5810	5732	5762
57.5815	0.358971	0.325443	1.10302	0.270017	0.448888	ENSMUSG00000000317	ENSMUST00000000326,ENSMUST00000140542,ENSMUST00000153449	Bcl6b	34	66	58	47	38	73
33.0603	0.347284	0.552696	0.628346	0.529777	0.693469	ENSMUSG00000000320	ENSMUST00000000329,ENSMUST00000108574	Alox12	17	19	13	7	13	29
3189.55	0.0293974	0.0686126	0.428455	0.66832	0.797662	ENSMUSG00000000326	ENSMUST00000000335,ENSMUST00000115609,ENSMUST00000147720,ENSMUST00000165430	Comt	3472	3445	3970	3086	2726	2874
1980.73	0.159044	0.11277	1.41034	0.15844	0.312338	ENSMUSG00000000339	ENSMUST00000000348,ENSMUST00000124486,ENSMUST00000140677,ENSMUST00000143425,ENSMUST00000153005	Rtca	2064	2274	2313	2358	1717	1732
351.923	-0.190795	0.113161	-1.68605	0.0917861	0.212583	ENSMUSG00000000340	ENSMUST00000000349,ENSMUST00000196376,ENSMUST00000197201,ENSMUST00000199614	Dbt	303	396	359	243	220	260
4677.54	-0.146811	0.0674821	-2.17555	0.029589	0.0941094	ENSMUSG00000000346	ENSMUST00000000356,ENSMUST00000229424,ENSMUST00000230384,ENSMUST00000230661	Dazap2	4486	4801	5054	3600	3224	3289
805.079	0.271458	0.0999071	2.71711	0.00658554	0.0312118	ENSMUSG00000000355	ENSMUST00000000365,ENSMUST00000133128,ENSMUST00000134573,ENSMUST00000140204,ENSMUST00000148938	Mcts1	836	850	1037	891	873	797
1581.95	-0.321346	0.0571762	-5.62028	1.91e-08	1.58e-06	ENSMUSG00000000374	ENSMUST00000000384,ENSMUST00000217858,ENSMUST00000217980,ENSMUST00000218124,ENSMUST00000219948	Trappc10	1541	1795	1690	1094	953	1095
1252.45	-0.274375	0.0741132	-3.70211	0.000213812	0.00235168	ENSMUSG00000000378	ENSMUST00000000388,ENSMUST00000109721,ENSMUST00000109722,ENSMUST00000144293,ENSMUST00000159007,ENSMUST00000160633,ENSMUST00000161501,ENSMUST00000161667	Ccm2	1289	1488	1421	894	820	998
509.605	-0.0703874	0.103563	-0.67966	0.49672	0.667726	ENSMUSG00000000384	ENSMUST00000000394,ENSMUST00000131313,ENSMUST00000131477,ENSMUST00000131815,ENSMUST00000132446,ENSMUST00000134016,ENSMUST00000136682,ENSMUST00000144463,ENSMUST00000150697,ENSMUST00000151008,ENSMUST00000156969,ENSMUST00000189268	Tbrg4	553	613	570	458	348	490
24.5447	0.0088483	0.598765	0.0147776	0.98821	0.993109	ENSMUSG00000000386	ENSMUST00000023655,ENSMUST00000113768,ENSMUST00000135184,ENSMUST00000142883,ENSMUST00000155233,ENSMUST00000231455,ENSMUST00000231461,ENSMUST00000231995,ENSMUST00000232193,ENSMUST00000232282,ENSMUST00000238205,ENSMUST00000238262	Mx1	40	10	13	18	14	19
114.329	-0.0180713	0.204552	-0.0883456	0.929602	0.962472	ENSMUSG00000000392	ENSMUST00000000402,ENSMUST00000102732,ENSMUST00000128139,ENSMUST00000136297,ENSMUST00000152085,ENSMUST00000172676,ENSMUST00000173745,ENSMUST00000174234,ENSMUST00000174448	Fap	133	158	107	115	85	108
2503.16	0.165995	0.0960774	1.72772	0.0840377	0.199753	ENSMUSG00000000399	ENSMUST00000088194,ENSMUST00000200890,ENSMUST00000205002	Ndufa9	2597	2775	2894	2717	2425	2086
47.4257	-1.16697	0.333292	-3.50134	0.000462929	0.00429034	ENSMUSG00000000402	ENSMUST00000000412	Egfl6	37	53	54	11	14	25
38.8718	-0.0370867	0.332496	-0.11154	0.911188	0.950977	ENSMUSG00000000409	ENSMUST00000067240,ENSMUST00000102596,ENSMUST00000123640,ENSMUST00000127943,ENSMUST00000132030,ENSMUST00000134336,ENSMUST00000139957,ENSMUST00000167288	Lck	36	44	37	30	28	31
2596.05	0.00847768	0.107266	0.0790341	0.937006	0.96578	ENSMUSG00000000416	ENSMUST00000090601,ENSMUST00000129669,ENSMUST00000139557,ENSMUST00000140416,ENSMUST00000141581,ENSMUST00000142963,ENSMUST00000146775,ENSMUST00000148602,ENSMUST00000152499	Cttnbp2	2599	3606	2581	2314	2078	2501
998.855	-0.218795	0.0968603	-2.25887	0.0238913	0.0803442	ENSMUSG00000000420	ENSMUST00000000430,ENSMUST00000164066,ENSMUST00000164998,ENSMUST00000169474,ENSMUST00000170191,ENSMUST00000170243,ENSMUST00000171583,ENSMUST00000178605	Galnt1	958	1046	868	670	605	655
1260.03	-0.0225319	0.0795083	-0.28339	0.776878	0.87153	ENSMUSG00000000439	ENSMUST00000000449,ENSMUST00000204409,ENSMUST00000205248	Mkrn2	1298	1327	1332	1154	827	1076
215.804	-0.0532298	0.119948	-0.443772	0.657207	0.790574	ENSMUSG00000000440	ENSMUST00000000450,ENSMUST00000171644,ENSMUST00000203308,ENSMUST00000203732,ENSMUST00000203896,ENSMUST00000204305,ENSMUST00000205213	Pparg	240	291	240	205	166	210
1734.06	0.157748	0.0802042	1.96683	0.0492028	0.135961	ENSMUSG00000000441	ENSMUST00000000451,ENSMUST00000112949,ENSMUST00000124553,ENSMUST00000127503,ENSMUST00000130528,ENSMUST00000147979,ENSMUST00000203142,ENSMUST00000203276,ENSMUST00000203759,ENSMUST00000203826,ENSMUST00000204512	Raf1	1625	2050	1740	1675	1341	1707
92.794	0.343473	0.217324	1.58047	0.113999	0.247782	ENSMUSG00000000486	ENSMUST00000106313,ENSMUST00000106314,ENSMUST00000131208,ENSMUST00000133591,ENSMUST00000133733,ENSMUST00000133913,ENSMUST00000138541,ENSMUST00000142356,ENSMUST00000152267,ENSMUST00000205570	Septin1	90	111	100	107	79	113
1248.12	0.252182	0.122151	2.0645	0.0389701	0.114811	ENSMUSG00000000489	ENSMUST00000000500,ENSMUST00000229168,ENSMUST00000229795,ENSMUST00000229912	Pdgfb	924	1212	1251	1094	846	1213
801.067	0.438628	0.158375	2.76956	0.00561323	0.0277321	ENSMUSG00000000530	ENSMUST00000000542,ENSMUST00000117984,ENSMUST00000119063,ENSMUST00000120028,ENSMUST00000120754,ENSMUST00000121718,ENSMUST00000124151,ENSMUST00000128525,ENSMUST00000128868,ENSMUST00000130432,ENSMUST00000144229	Acvrl1	559	910	668	731	611	917
1422.42	-0.065772	0.106298	-0.618751	0.53608	0.698731	ENSMUSG00000000531	ENSMUST00000000543	Tamalin	1483	1975	1685	1519	1118	1197
2489.91	-0.267891	0.0767296	-3.49137	0.000480557	0.00440661	ENSMUSG00000000532	ENSMUST00000000544	Acvr1b	2676	2689	2360	1859	1554	1613
7127.78	-0.132147	0.0562214	-2.35047	0.0187495	0.067385	ENSMUSG00000000538	ENSMUST00000064019,ENSMUST00000093046,ENSMUST00000093048,ENSMUST00000095254,ENSMUST00000102682,ENSMUST00000102683,ENSMUST00000133420,ENSMUST00000142225,ENSMUST00000143124,ENSMUST00000151284,ENSMUST00000153920	Tom1l2	6820	7295	7432	5148	5083	5106
1983.37	-0.304819	0.0846223	-3.60211	0.00031564	0.0032009	ENSMUSG00000000552	ENSMUST00000168828,ENSMUST00000229373,ENSMUST00000229551	Zfp385a	1947	2482	2308	1557	1268	1430
151.869	-0.313783	0.232504	-1.34958	0.177151	0.337416	ENSMUSG00000000555	ENSMUST00000023128,ENSMUST00000215331,ENSMUST00000230460,ENSMUST00000230775	Itga5	162	259	179	124	86	168
3640.83	-0.101487	0.0979625	-1.03598	0.300212	0.482187	ENSMUSG00000000560	ENSMUST00000000572,ENSMUST00000197124,ENSMUST00000197284,ENSMUST00000198625,ENSMUST00000199012,ENSMUST00000199861	Gabra2	3803	3810	4059	2737	2995	2745
1059.35	-0.118136	0.063216	-1.86876	0.0616563	0.159713	ENSMUSG00000000561	ENSMUST00000010278,ENSMUST00000127464,ENSMUST00000128005,ENSMUST00000130994,ENSMUST00000151263	Wdr77	1094	1206	1179	880	751	875
40.7587	-0.228364	0.338506	-0.674622	0.499916	0.670348	ENSMUSG00000000562	ENSMUST00000000574,ENSMUST00000164730,ENSMUST00000197613	Adora3	35	25	28	13	18	28
6960.98	0.0741555	0.100616	0.737013	0.461114	0.638677	ENSMUSG00000000563	ENSMUST00000118209,ENSMUST00000123959,ENSMUST00000133320,ENSMUST00000143022,ENSMUST00000153666,ENSMUST00000199311	Atp5pb	7590	7374	8504	6902	6492	5883
736.253	-0.0155412	0.133995	-0.115984	0.907666	0.949238	ENSMUSG00000000567	ENSMUST00000000579	Sox9	530	730	805	584	496	508
3628.06	-0.041589	0.061386	-0.6775	0.498089	0.66876	ENSMUSG00000000568	ENSMUST00000019128,ENSMUST00000072750,ENSMUST00000112939,ENSMUST00000164833,ENSMUST00000168396,ENSMUST00000170654,ENSMUST00000170912,ENSMUST00000171106,ENSMUST00000171640,ENSMUST00000171786,ENSMUST00000172361	Hnrnpd	3721	4289	4166	3438	2825	2975
146.886	0.631206	0.178064	3.54483	0.000392862	0.00376853	ENSMUSG00000000579	ENSMUST00000092966,ENSMUST00000124894,ENSMUST00000138598,ENSMUST00000149027	Dynlt1c	96	129	141	164	116	163
801.527	0.0464805	0.110973	0.418846	0.675329	0.803772	ENSMUSG00000000581	ENSMUST00000000594,ENSMUST00000130330,ENSMUST00000131227,ENSMUST00000135568,ENSMUST00000156784	C1d	889	847	866	677	721	701
2354.33	-0.00108641	0.0984115	-0.0110394	0.991192	0.994569	ENSMUSG00000000594	ENSMUST00000000608	Gm2a	2313	2454	2368	1829	1933	1794
1343.76	0.0194679	0.0916081	0.212513	0.831707	0.90475	ENSMUSG00000000600	ENSMUST00000080085,ENSMUST00000171023,ENSMUST00000196098,ENSMUST00000197611,ENSMUST00000197742,ENSMUST00000198079,ENSMUST00000199234,ENSMUST00000199475,ENSMUST00000199845,ENSMUST00000200004,ENSMUST00000200386,ENSMUST00000200577	Krit1	1192	1685	1510	1069	1084	1307
5935.44	-0.0397019	0.0769111	-0.516205	0.605711	0.752235	ENSMUSG00000000605	ENSMUST00000000619,ENSMUST00000209916,ENSMUST00000210061,ENSMUST00000210362,ENSMUST00000210444,ENSMUST00000210594,ENSMUST00000210809,ENSMUST00000210989,ENSMUST00000211551,ENSMUST00000211574	Clcn4	6259	6617	7006	5046	5199	4821
1319.43	0.0846119	0.0941178	0.899	0.368652	0.552748	ENSMUSG00000000627	ENSMUST00000000641,ENSMUST00000125579,ENSMUST00000203271,ENSMUST00000203911	Sema4f	1411	1400	1513	1207	1078	1306
112.359	-0.287823	0.249437	-1.15389	0.248545	0.425007	ENSMUSG00000000628	ENSMUST00000000642,ENSMUST00000168725,ENSMUST00000169270,ENSMUST00000170833	Hk2	122	112	111	66	63	93
4829.66	-0.0886885	0.0616954	-1.43752	0.15057	0.300812	ENSMUSG00000000631	ENSMUST00000000645,ENSMUST00000092884,ENSMUST00000092887,ENSMUST00000100443,ENSMUST00000100794,ENSMUST00000100795,ENSMUST00000102488,ENSMUST00000108375,ENSMUST00000108376,ENSMUST00000130305,ENSMUST00000130627,ENSMUST00000130956,ENSMUST00000134196,ENSMUST00000135045,ENSMUST00000135375,ENSMUST00000142571,ENSMUST00000151373,ENSMUST00000154892,ENSMUST00000164315,ENSMUST00000164334,ENSMUST00000167856,…	Myo18a	4988	5348	5813	3971	3482	4431
4798.24	-0.120713	0.0858075	-1.40679	0.159491	0.313616	ENSMUSG00000000632	ENSMUST00000000646,ENSMUST00000093995,ENSMUST00000126866,ENSMUST00000138346,ENSMUST00000138749,ENSMUST00000140630,ENSMUST00000142542,ENSMUST00000151982,ENSMUST00000155087	Sez6	5867	6248	5998	4846	3994	4191
195.024	0.191713	0.542033	0.353692	0.72357	0.836748	ENSMUSG00000000682	ENSMUST00000000696,ENSMUST00000137445,ENSMUST00000145122	Cd52	223	138	144	132	166	156
167.576	0.150156	0.181945	0.825282	0.409212	0.592643	ENSMUSG00000000693	ENSMUST00000000707,ENSMUST00000101257,ENSMUST00000152679,ENSMUST00000155502,ENSMUST00000204318	Loxl3	154	207	165	140	105	213
537.765	-0.2075	0.119089	-1.7424	0.0814379	0.195328	ENSMUSG00000000708	ENSMUST00000000724,ENSMUST00000163648,ENSMUST00000164390,ENSMUST00000166525,ENSMUST00000167092,ENSMUST00000171072,ENSMUST00000172160	Kat2b	522	537	655	377	380	401
3420.34	-0.186068	0.066177	-2.81167	0.0049285	0.0252111	ENSMUSG00000000711	ENSMUST00000000727,ENSMUST00000220593	Rab5b	3495	3477	3691	2637	2333	2358
145.913	0.177309	0.259831	0.682402	0.494985	0.666198	ENSMUSG00000000732	ENSMUST00000105393,ENSMUST00000217675,ENSMUST00000219038,ENSMUST00000219633	Icosl	136	165	141	129	123	138
1445.96	0.0871564	0.0702626	1.24044	0.214813	0.384957	ENSMUSG00000000738	ENSMUST00000108868,ENSMUST00000125975,ENSMUST00000128234,ENSMUST00000128803,ENSMUST00000130787,ENSMUST00000135991,ENSMUST00000142150,ENSMUST00000142541,ENSMUST00000149248,ENSMUST00000152972,ENSMUST00000153285,ENSMUST00000153492,ENSMUST00000212364	Spg7	1442	1636	1585	1477	1090	1310
13379.7	0.295012	0.0665029	4.43607	9.16e-06	0.000211825	ENSMUSG00000000740	ENSMUST00000000756,ENSMUST00000129311,ENSMUST00000132275,ENSMUST00000152444,ENSMUST00000212887	Rpl13	12128	14620	14123	13949	12923	12152
2650.59	-0.0759922	0.0652478	-1.16467	0.244152	0.420259	ENSMUSG00000000743	ENSMUST00000000759,ENSMUST00000167655,ENSMUST00000172336,ENSMUST00000212107	Chmp1a	2797	2982	2917	2306	2127	2005
1119	0.0739944	0.0787807	0.939245	0.347605	0.53213	ENSMUSG00000000751	ENSMUST00000000767,ENSMUST00000092907,ENSMUST00000135770,ENSMUST00000149365,ENSMUST00000154894	Rpa1	1112	1141	1289	999	989	919
283.618	-0.759699	0.226341	-3.35643	0.000789558	0.00643816	ENSMUSG00000000753	ENSMUST00000000769,ENSMUST00000125982,ENSMUST00000137103,ENSMUST00000138661,ENSMUST00000139403,ENSMUST00000155009,ENSMUST00000167281,ENSMUST00000168902	Serpinf1	321	259	470	121	154	210
1113.79	0.215875	0.0864979	2.49573	0.0125699	0.0501991	ENSMUSG00000000759	ENSMUST00000000776,ENSMUST00000164611,ENSMUST00000164774,ENSMUST00000164861,ENSMUST00000164971,ENSMUST00000165321,ENSMUST00000167547,ENSMUST00000168657,ENSMUST00000172056	Tubgcp3	1100	1397	1171	1127	966	1236
562.383	0.0359478	0.089422	0.402002	0.687683	0.81265	ENSMUSG00000000776	ENSMUST00000000793,ENSMUST00000180358,ENSMUST00000226523,ENSMUST00000226549,ENSMUST00000227748,ENSMUST00000227985	Polr3d	594	584	637	497	459	499
132.86	-0.0127144	0.232145	-0.0547691	0.956322	0.976648	ENSMUSG00000000782	ENSMUST00000086844,ENSMUST00000109071,ENSMUST00000238914	Tcf7	92	145	121	88	72	117
3545.22	-0.244501	0.111667	-2.18955	0.0285567	0.0914975	ENSMUSG00000000787	ENSMUST00000000804,ENSMUST00000123096,ENSMUST00000149639,ENSMUST00000153611,ENSMUST00000153851	Ddx3x	3522	3277	3390	2596	2035	2115
30.9028	-0.146434	0.482118	-0.303731	0.761333	0.861838	ENSMUSG00000000791	ENSMUST00000000808,ENSMUST00000211936,ENSMUST00000212146,ENSMUST00000212251,ENSMUST00000212657,ENSMUST00000212826	Il12rb1	55	48	39	42	29	30
691.09	0.120993	0.101762	1.18898	0.234447	0.409011	ENSMUSG00000000792	ENSMUST00000000809	Slc5a5	782	895	850	883	623	643
256.827	-0.530226	0.142327	-3.72541	0.000195	0.00221336	ENSMUSG00000000794	ENSMUST00000000811,ENSMUST00000124584	Kcnn3	244	301	238	140	137	146
2129.63	-0.534556	0.100311	-5.32898	9.88e-08	6.07e-06	ENSMUSG00000000804	ENSMUST00000000821,ENSMUST00000108075,ENSMUST00000172515,ENSMUST00000172595,ENSMUST00000172950,ENSMUST00000173156,ENSMUST00000173271,ENSMUST00000174602,ENSMUST00000174809	Usp32	2269	2059	2091	1127	1133	1211
1833.59	0.380486	0.107632	3.53507	0.00040767	0.00389859	ENSMUSG00000000805	ENSMUST00000103194,ENSMUST00000108076,ENSMUST00000127827,ENSMUST00000138331,ENSMUST00000139416,ENSMUST00000150596	Car4	1479	2016	1802	1924	1656	1789
111.813	-0.00713548	0.190543	-0.0374482	0.970128	0.983807	ENSMUSG00000000811	ENSMUST00000000828,ENSMUST00000101171	Txnrd3	113	115	92	72	83	94
1800.21	0.061098	0.120972	0.505057	0.613519	0.757922	ENSMUSG00000000823	ENSMUST00000108789,ENSMUST00000128553,ENSMUST00000131866,ENSMUST00000132538,ENSMUST00000133598,ENSMUST00000135561,ENSMUST00000140103,ENSMUST00000150552,ENSMUST00000153998,ENSMUST00000155947	Zfp512b	1816	2563	1870	2017	1399	1678
7018.63	-0.322596	0.0675052	-4.77883	1.76e-06	5.94e-05	ENSMUSG00000000826	ENSMUST00000072334,ENSMUST00000108796,ENSMUST00000108797,ENSMUST00000116365,ENSMUST00000141523,ENSMUST00000152578	Dnajc5	7646	7750	7814	5027	4928	4526
1898.33	0.133529	0.0655885	2.03586	0.0417641	0.120706	ENSMUSG00000000827	ENSMUST00000000844,ENSMUST00000069712,ENSMUST00000108799,ENSMUST00000108800,ENSMUST00000129390,ENSMUST00000130261,ENSMUST00000141825,ENSMUST00000149163,ENSMUST00000155589,ENSMUST00000183956,ENSMUST00000184588,ENSMUST00000184849	Tpd52l2	1845	2012	2252	1808	1685	1734
1017.47	-0.516509	0.104647	-4.93574	7.98e-07	3.17e-05	ENSMUSG00000000838	ENSMUST00000088546,ENSMUST00000114653,ENSMUST00000114654,ENSMUST00000114655,ENSMUST00000114656,ENSMUST00000114657,ENSMUST00000127954,ENSMUST00000127993,ENSMUST00000133327,ENSMUST00000141728,ENSMUST00000142584,ENSMUST00000146177,ENSMUST00000148348	Fmr1	1127	992	1160	562	556	679
4091.87	0.0807126	0.0872258	0.925329	0.354795	0.539118	ENSMUSG00000000861	ENSMUST00000000881,ENSMUST00000109514,ENSMUST00000109516,ENSMUST00000118955,ENSMUST00000124148,ENSMUST00000127494	Bcl11a	3968	4328	5074	4165	3470	3393
573.537	0.100153	0.0809365	1.23742	0.21593	0.386306	ENSMUSG00000000876	ENSMUST00000000896,ENSMUST00000109703	Pxmp4	529	679	632	491	512	533
4205.87	-0.124223	0.0618509	-2.00843	0.0445978	0.126651	ENSMUSG00000000881	ENSMUST00000000901,ENSMUST00000087984,ENSMUST00000113735,ENSMUST00000113736,ENSMUST00000146772,ENSMUST00000147863,ENSMUST00000148076,ENSMUST00000151020	Dlg3	4693	4626	5270	3579	3410	3466
128.117	0.171558	0.158234	1.08421	0.278273	0.457738	ENSMUSG00000000884	ENSMUST00000000904,ENSMUST00000090086,ENSMUST00000115600,ENSMUST00000115601,ENSMUST00000124924,ENSMUST00000129952,ENSMUST00000139625,ENSMUST00000147739,ENSMUST00000149035,ENSMUST00000151253,ENSMUST00000167778,ENSMUST00000231621,ENSMUST00000232235	Gnb1l	125	163	138	136	120	118
44.5889	-0.178745	0.315118	-0.567233	0.570556	0.725254	ENSMUSG00000000901	ENSMUST00000000924,ENSMUST00000120281,ENSMUST00000132869,ENSMUST00000133897,ENSMUST00000152222,ENSMUST00000219728	Mmp11	36	51	52	20	40	35
2410.79	0.16828	0.0686789	2.45024	0.0142761	0.0552734	ENSMUSG00000000902	ENSMUST00000000925,ENSMUST00000121304,ENSMUST00000133189,ENSMUST00000140388,ENSMUST00000140408,ENSMUST00000146555	Smarcb1	2411	2774	2803	2667	2034	2317
2823.69	-0.0377149	0.0529784	-0.711891	0.476532	0.651133	ENSMUSG00000000915	ENSMUST00000000939,ENSMUST00000166258,ENSMUST00000166684,ENSMUST00000167325,ENSMUST00000167879,ENSMUST00000171407,ENSMUST00000198664	Hip1r	2727	3076	3065	2331	2087	2329
565.394	0.318933	0.119045	2.6791	0.007382	0.034076	ENSMUSG00000000916	ENSMUST00000000940,ENSMUST00000124453,ENSMUST00000126454,ENSMUST00000127746,ENSMUST00000131863,ENSMUST00000141867,ENSMUST00000170342,ENSMUST00000202422,ENSMUST00000202792	Nsun5	509	666	667	689	502	603
380.545	0.38233	0.1281	2.98462	0.00283934	0.0168621	ENSMUSG00000000934	ENSMUST00000000958,ENSMUST00000230469,ENSMUST00000230774	Top1mt	334	381	366	409	368	321
128.215	-0.503126	0.304488	-1.65237	0.0984597	0.223417	ENSMUSG00000000957	ENSMUST00000089688,ENSMUST00000196155,ENSMUST00000197874,ENSMUST00000197947,ENSMUST00000198679,ENSMUST00000225641,ENSMUST00000226710	Mmp14	115	149	144	103	48	75
61.1576	-0.251515	0.325759	-0.77209	0.440061	0.621036	ENSMUSG00000000958	ENSMUST00000000984,ENSMUST00000195970,ENSMUST00000195999,ENSMUST00000196215,ENSMUST00000196966,ENSMUST00000197440,ENSMUST00000197667,ENSMUST00000200545,ENSMUST00000226753,ENSMUST00000227334,ENSMUST00000227967,ENSMUST00000228488	Slc7a7	51	58	67	36	27	53
1692.76	0.0968039	0.0729226	1.32749	0.184347	0.346622	ENSMUSG00000000959	ENSMUST00000000985,ENSMUST00000196882,ENSMUST00000198107,ENSMUST00000228567,ENSMUST00000228719	Oxa1l	1698	1899	1803	1738	1395	1378
548.932	0.21701	0.114866	1.88925	0.0588586	0.154465	ENSMUSG00000000976	ENSMUST00000001002,ENSMUST00000125602,ENSMUST00000125831,ENSMUST00000127428,ENSMUST00000136572	Heatr6	478	675	558	506	444	602
26.0183	1.60008	0.701298	2.2816	0.0225132	0.0768678	ENSMUSG00000000982	ENSMUST00000001008	Ccl3	7	21	20	92	12	10
73.434	0.547771	0.207524	2.63955	0.00830164	0.0371722	ENSMUSG00000000983	ENSMUST00000001009,ENSMUST00000135654,ENSMUST00000139762	Wfdc18	88	75	94	99	94	101
36.7006	1.06469	0.298806	3.56314	0.000366441	0.0035835	ENSMUSG00000001014	ENSMUST00000001040,ENSMUST00000215077	Icam4	30	39	27	74	44	39
1911.1	0.185528	0.0633454	2.92883	0.00340241	0.0193096	ENSMUSG00000001016	ENSMUST00000001042,ENSMUST00000196769,ENSMUST00000197644,ENSMUST00000198325,ENSMUST00000198641,ENSMUST00000198738	Ilf2	1957	2137	1998	1954	1726	1731
2966.57	-0.122381	0.0547552	-2.23505	0.0254141	0.0841046	ENSMUSG00000001017	ENSMUST00000001043,ENSMUST00000049937,ENSMUST00000076639,ENSMUST00000107342,ENSMUST00000107343,ENSMUST00000107344,ENSMUST00000107346,ENSMUST00000131868,ENSMUST00000146740	Chtop	3014	3189	3414	2385	2143	2376
1449.36	-0.140812	0.0733405	-1.91998	0.0548604	0.146938	ENSMUSG00000001018	ENSMUST00000107351,ENSMUST00000107352,ENSMUST00000149884,ENSMUST00000184877,ENSMUST00000185005	Snapin	1575	1596	1533	1153	990	1200
56.6929	-0.222907	0.306813	-0.726527	0.467516	0.643149	ENSMUSG00000001020	ENSMUST00000001046,ENSMUST00000142476	S100a4	67	69	62	27	53	52
684.117	0.0586099	0.148668	0.394234	0.693409	0.816932	ENSMUSG00000001025	ENSMUST00000001051,ENSMUST00000197189,ENSMUST00000198128,ENSMUST00000200289	S100a6	716	871	940	676	689	681
122.98	0.83503	0.246926	3.38171	0.000720373	0.00599939	ENSMUSG00000001029	ENSMUST00000001055,ENSMUST00000106809,ENSMUST00000106813,ENSMUST00000141146,ENSMUST00000173795	Icam2	68	90	71	68	121	128
620.082	0.244096	0.132425	1.84328	0.0652888	0.166824	ENSMUSG00000001034	ENSMUST00000079080,ENSMUST00000101085,ENSMUST00000108714,ENSMUST00000123360,ENSMUST00000125840,ENSMUST00000126495,ENSMUST00000128478,ENSMUST00000129272,ENSMUST00000135521,ENSMUST00000139663,ENSMUST00000139932,ENSMUST00000140779,ENSMUST00000152755,ENSMUST00000153441	Mapk7	484	604	658	498	439	680
2762.09	-0.220558	0.0541702	-4.07158	4.67e-05	0.000738373	ENSMUSG00000001036	ENSMUST00000001063,ENSMUST00000108711,ENSMUST00000108712,ENSMUST00000108713,ENSMUST00000137525,ENSMUST00000141335,ENSMUST00000146455,ENSMUST00000147501,ENSMUST00000148956,ENSMUST00000151545,ENSMUST00000153984,ENSMUST00000178202,ENSMUST00000179936	Epn2	2853	3190	3126	1981	2021	2136
381.565	0.109436	0.0951806	1.14977	0.250239	0.426876	ENSMUSG00000001039	ENSMUST00000102657,ENSMUST00000127889,ENSMUST00000138057,ENSMUST00000140548,ENSMUST00000146562,ENSMUST00000155176	B9d1	388	472	504	354	399	392
1323.39	0.0345122	0.0854251	0.404006	0.686209	0.812149	ENSMUSG00000001052	ENSMUST00000001079,ENSMUST00000164758,ENSMUST00000165873,ENSMUST00000165889,ENSMUST00000168644,ENSMUST00000168675,ENSMUST00000168908,ENSMUST00000170163,ENSMUST00000172324	Sec24b	1325	1553	1351	1136	929	1329
454.73	0.0551085	0.142154	0.387667	0.698262	0.819875	ENSMUSG00000001053	ENSMUST00000001080,ENSMUST00000142721,ENSMUST00000156835	N4bp3	562	503	504	490	444	340
1589.4	0.162546	0.0801756	2.02737	0.0426243	0.122381	ENSMUSG00000001054	ENSMUST00000001081,ENSMUST00000132854,ENSMUST00000136020,ENSMUST00000147009	Rmnd5b	1679	1978	1937	1885	1533	1465
1878.9	0.381892	0.102075	3.74128	0.000183085	0.00211396	ENSMUSG00000001056	ENSMUST00000001083,ENSMUST00000127405	Nhp2	1953	2227	2351	2465	2189	1973
1869.03	0.142047	0.0795251	1.7862	0.0740674	0.182358	ENSMUSG00000001062	ENSMUST00000117643,ENSMUST00000118279,ENSMUST00000122363,ENSMUST00000124508,ENSMUST00000127978,ENSMUST00000129591,ENSMUST00000130275,ENSMUST00000130965,ENSMUST00000137569,ENSMUST00000146136,ENSMUST00000149490,ENSMUST00000155853,ENSMUST00000155869	Vps9d1	1708	2048	1987	1669	1483	1797
814.7	0.0957223	0.13314	0.718959	0.472166	0.64715	ENSMUSG00000001065	ENSMUST00000001092,ENSMUST00000130333,ENSMUST00000146158,ENSMUST00000147312,ENSMUST00000150356,ENSMUST00000154450,ENSMUST00000156896,ENSMUST00000211828	Zfp276	812	1118	948	771	775	846
760.247	0.491181	0.125377	3.91764	8.94e-05	0.00122313	ENSMUSG00000001082	ENSMUST00000001109,ENSMUST00000114329,ENSMUST00000114331,ENSMUST00000124668,ENSMUST00000126257,ENSMUST00000128670,ENSMUST00000130347,ENSMUST00000134156,ENSMUST00000136010,ENSMUST00000137150,ENSMUST00000137506,ENSMUST00000137744,ENSMUST00000138212,ENSMUST00000148270,ENSMUST00000149657,ENSMUST00000151247,ENSMUST00000155577,ENSMUST00000200717,ENSMUST00000201147,ENSMUST00000202065,ENSMUST00000202378	Mfsd10	626	884	731	969	673	818
1500.66	-0.331873	0.107785	-3.07903	0.00207673	0.0133729	ENSMUSG00000001089	ENSMUST00000001116,ENSMUST00000063021,ENSMUST00000105849,ENSMUST00000129230,ENSMUST00000142248,ENSMUST00000168936,ENSMUST00000170102	Luzp1	1550	1398	1863	860	997	1129
1345.56	-0.149156	0.0758004	-1.96775	0.0490969	0.135789	ENSMUSG00000001098	ENSMUST00000001125,ENSMUST00000102581,ENSMUST00000123538,ENSMUST00000132646,ENSMUST00000134173,ENSMUST00000134532,ENSMUST00000135170	Kctd10	1351	1479	1433	1038	874	1097
2991.74	0.0777838	0.0719361	1.08129	0.279568	0.459238	ENSMUSG00000001100	ENSMUST00000001127,ENSMUST00000133601,ENSMUST00000136284,ENSMUST00000147930,ENSMUST00000151499,ENSMUST00000156754	Poldip2	2857	3050	3027	2803	2231	2341
168.851	0.113824	0.231235	0.492242	0.622548	0.765409	ENSMUSG00000001103	ENSMUST00000001130,ENSMUST00000125670	Sebox	278	230	216	245	209	160
1894.3	0.361498	0.0774918	4.66499	3.09e-06	9.12e-05	ENSMUSG00000001105	ENSMUST00000050366,ENSMUST00000108275,ENSMUST00000128788,ENSMUST00000137120,ENSMUST00000152016	Ift20	1803	2075	2168	1997	2101	1943
2799.1	0.134996	0.222108	0.607796	0.543323	0.70423	ENSMUSG00000001119	ENSMUST00000001147,ENSMUST00000137599	Col6a1	2803	4608	2822	3010	2121	3664
1282.31	0.0870861	0.0573618	1.51819	0.128967	0.270757	ENSMUSG00000001120	ENSMUST00000001148,ENSMUST00000092393,ENSMUST00000105411,ENSMUST00000165571,ENSMUST00000168240,ENSMUST00000168465,ENSMUST00000168505,ENSMUST00000171437,ENSMUST00000173854	Pcbp3	1296	1479	1436	1240	1082	1171
432.634	0.509914	0.233323	2.18544	0.0288566	0.0921556	ENSMUSG00000001123	ENSMUST00000073001,ENSMUST00000108268,ENSMUST00000108269,ENSMUST00000140073	Lgals9	341	322	282	311	328	417
2898.27	-0.0192538	0.0596561	-0.322747	0.746887	0.852656	ENSMUSG00000001127	ENSMUST00000001155,ENSMUST00000120356,ENSMUST00000122312,ENSMUST00000122850,ENSMUST00000123219,ENSMUST00000128250,ENSMUST00000136451,ENSMUST00000148032,ENSMUST00000150190,ENSMUST00000152955	Araf	2978	3265	3235	2527	2251	2531
416.543	0.476965	0.185476	2.57158	0.0101237	0.0427489	ENSMUSG00000001128	ENSMUST00000001156,ENSMUST00000122862	Cfp	298	386	562	364	409	576
24.9309	-0.888222	0.42369	-2.0964	0.0360471	0.108587	ENSMUSG00000001131	ENSMUST00000009530,ENSMUST00000115342	Timp1	35	42	63	23	16	20
215.473	0.165916	0.131543	1.26131	0.207196	0.375595	ENSMUSG00000001134	ENSMUST00000001162,ENSMUST00000123836,ENSMUST00000129899,ENSMUST00000142341,ENSMUST00000147205,ENSMUST00000150719	Uxt	215	226	248	223	201	179
686.227	0.00259146	0.0931174	0.0278301	0.977798	0.987542	ENSMUSG00000001138	ENSMUST00000001166,ENSMUST00000097776,ENSMUST00000135100,ENSMUST00000154225,ENSMUST00000195264	Cnnm3	654	787	675	623	497	536
780.373	-0.127388	0.103859	-1.22656	0.219989	0.391267	ENSMUSG00000001143	ENSMUST00000001171,ENSMUST00000115011,ENSMUST00000123583,ENSMUST00000125304,ENSMUST00000134594,ENSMUST00000152088,ENSMUST00000192969,ENSMUST00000193502	Lman2l	849	930	1044	608	640	769
1226.27	0.153939	0.111282	1.38333	0.166565	0.322969	ENSMUSG00000001150	ENSMUST00000170795,ENSMUST00000218361,ENSMUST00000218881,ENSMUST00000218904,ENSMUST00000219811,ENSMUST00000220410	Mcm3ap	1267	1693	1334	1396	1015	1326
711.429	-0.0535263	0.135245	-0.395772	0.692273	0.816097	ENSMUSG00000001151	ENSMUST00000001179,ENSMUST00000217838,ENSMUST00000218747,ENSMUST00000219011,ENSMUST00000219243,ENSMUST00000219403,ENSMUST00000219701,ENSMUST00000220395	Pcnt	669	969	617	679	444	577
631.071	-0.188361	0.0911928	-2.06553	0.0388731	0.1146	ENSMUSG00000001156	ENSMUST00000001184,ENSMUST00000203946,ENSMUST00000204437,ENSMUST00000205076	Mxd1	612	691	735	486	450	459
627.144	0.184982	0.10057	1.83933	0.0658666	0.167817	ENSMUSG00000001157	ENSMUST00000001185,ENSMUST00000113679,ENSMUST00000135880,ENSMUST00000203741	Gmcl1	582	786	622	690	511	565
1981.48	0.351713	0.0959433	3.66585	0.000246522	0.00262985	ENSMUSG00000001158	ENSMUST00000001186,ENSMUST00000113683,ENSMUST00000131674,ENSMUST00000133404	Snrnp27	1937	2081	2232	2100	2152	1957
60.8285	0.490589	0.242772	2.02078	0.0433025	0.123868	ENSMUSG00000001166	ENSMUST00000117193,ENSMUST00000125547,ENSMUST00000130045	Oas1c	59	64	43	61	65	56
1304.97	-0.205958	0.103226	-1.99521	0.0460198	0.129481	ENSMUSG00000001173	ENSMUST00000001202,ENSMUST00000115013,ENSMUST00000115020,ENSMUST00000142719,ENSMUST00000144664,ENSMUST00000146486,ENSMUST00000154732	Ocrl	1387	1743	1349	1224	904	905
102923	-0.0857248	0.0850687	-1.00771	0.313593	0.49582	ENSMUSG00000001175	ENSMUST00000001204,ENSMUST00000110082,ENSMUST00000127300,ENSMUST00000153524	Calm1	105510	101477	117807	81846	81822	75045
5333.57	-0.275009	0.0594563	-4.62541	3.74e-06	0.000104194	ENSMUSG00000001211	ENSMUST00000001240,ENSMUST00000105387,ENSMUST00000105388,ENSMUST00000105389,ENSMUST00000105390,ENSMUST00000138035,ENSMUST00000139282,ENSMUST00000146296,ENSMUST00000146899,ENSMUST00000150828,ENSMUST00000166360,ENSMUST00000219907,ENSMUST00000219932	Agpat3	5332	5733	5549	3858	3400	3469
2472.07	0.0965733	0.104345	0.925523	0.354694	0.53907	ENSMUSG00000001227	ENSMUST00000001256,ENSMUST00000167545	Sema6b	2379	2708	2418	2391	1813	2078
33.9133	-0.00486097	0.301977	-0.0160972	0.987157	0.992882	ENSMUSG00000001228	ENSMUST00000001258,ENSMUST00000113035,ENSMUST00000113038,ENSMUST00000113039,ENSMUST00000137876,ENSMUST00000139654,ENSMUST00000142387	Uhrf1	29	40	52	39	26	29
1620.47	-0.2701	0.0826227	-3.26908	0.00107898	0.00828313	ENSMUSG00000001229	ENSMUST00000038794,ENSMUST00000223616,ENSMUST00000233586	Dpp9	1816	2033	2079	1216	1130	1499
1285.65	0.565808	0.144837	3.90653	9.36e-05	0.00126849	ENSMUSG00000001240	ENSMUST00000107282,ENSMUST00000122006,ENSMUST00000128260,ENSMUST00000129680,ENSMUST00000138229,ENSMUST00000149006,ENSMUST00000149585,ENSMUST00000151830	Ramp2	976	1509	1247	1798	1254	1246
538.17	0.586193	0.138418	4.23495	2.29e-05	0.000430892	ENSMUSG00000001247	ENSMUST00000001279,ENSMUST00000098553,ENSMUST00000108116,ENSMUST00000147431,ENSMUST00000205961	Lsr	351	519	527	568	442	626
3829.08	0.241564	0.106241	2.27374	0.0229816	0.0780065	ENSMUSG00000001248	ENSMUST00000001280,ENSMUST00000085636,ENSMUST00000185514,ENSMUST00000185589,ENSMUST00000185985,ENSMUST00000186634,ENSMUST00000186723,ENSMUST00000187679,ENSMUST00000188032,ENSMUST00000202814,ENSMUST00000205298,ENSMUST00000206233,ENSMUST00000206432,ENSMUST00000220635	Gramd1a	3521	4387	4222	3877	3019	4330
44.3633	-0.0341743	0.260114	-0.131382	0.895473	0.942237	ENSMUSG00000001249	ENSMUST00000039435,ENSMUST00000108102,ENSMUST00000164340,ENSMUST00000164929,ENSMUST00000165124,ENSMUST00000165480,ENSMUST00000167719,ENSMUST00000168623,ENSMUST00000168884,ENSMUST00000171225,ENSMUST00000171259	Hpn	44	55	76	44	43	46
382.116	-0.411334	0.15838	-2.59713	0.00940069	0.0406285	ENSMUSG00000001260	ENSMUST00000031119,ENSMUST00000197068,ENSMUST00000199705,ENSMUST00000200126	Gabrg1	338	372	332	223	196	193
44013.7	0.0525249	0.0685481	0.76625	0.443528	0.624005	ENSMUSG00000001270	ENSMUST00000001304,ENSMUST00000220888,ENSMUST00000222513,ENSMUST00000222705,ENSMUST00000223099	Ckb	44057	51326	54913	45843	36581	39238
411.183	-0.08782	0.116094	-0.756457	0.449375	0.62877	ENSMUSG00000001280	ENSMUST00000001326,ENSMUST00000163709,ENSMUST00000165837,ENSMUST00000168802,ENSMUST00000169619,ENSMUST00000170884	Sp1	321	432	331	254	225	318
38.8163	-0.0688215	0.460511	-0.149446	0.881202	0.933555	ENSMUSG00000001281	ENSMUST00000001327,ENSMUST00000127014,ENSMUST00000229440,ENSMUST00000230550,ENSMUST00000230652	Itgb7	50	37	39	26	36	32
983.768	0.228471	0.0802365	2.84747	0.00440682	0.023354	ENSMUSG00000001285	ENSMUST00000001331,ENSMUST00000113682,ENSMUST00000164019,ENSMUST00000164961,ENSMUST00000168547,ENSMUST00000170078,ENSMUST00000170281,ENSMUST00000170713,ENSMUST00000171244,ENSMUST00000171733	Myg1	952	1086	1231	1070	983	930
500.52	0.229963	0.117537	1.95652	0.0504041	0.138618	ENSMUSG00000001288	ENSMUST00000043172,ENSMUST00000063339,ENSMUST00000124224,ENSMUST00000130204,ENSMUST00000135466,ENSMUST00000155563,ENSMUST00000230330	Rarg	364	510	515	435	353	483
10157.2	0.493091	0.094573	5.21387	1.85e-07	1.01e-05	ENSMUSG00000001289	ENSMUST00000001335,ENSMUST00000062492,ENSMUST00000165671,ENSMUST00000165717,ENSMUST00000166658,ENSMUST00000168805,ENSMUST00000169637,ENSMUST00000170627	Pfdn5	8894	10991	11029	12512	11612	9662
866.594	-0.394298	0.0830872	-4.74559	2.08e-06	6.75e-05	ENSMUSG00000001300	ENSMUST00000001319,ENSMUST00000152698,ENSMUST00000209169	Efnb2	902	859	863	507	479	578
207.218	0.318125	0.138135	2.303	0.0212787	0.0738321	ENSMUSG00000001305	ENSMUST00000001339,ENSMUST00000162336	Rrp15	188	236	206	260	170	184
3814.62	-0.0249026	0.0895486	-0.27809	0.780943	0.873955	ENSMUSG00000001313	ENSMUST00000001347,ENSMUST00000134980,ENSMUST00000153185	Rnd2	3506	4316	4641	3401	3086	3043
1820.66	-0.285042	0.0885549	-3.21881	0.00128722	0.00938334	ENSMUSG00000001323	ENSMUST00000065211,ENSMUST00000108447,ENSMUST00000108448,ENSMUST00000121738,ENSMUST00000123855,ENSMUST00000127499,ENSMUST00000128556,ENSMUST00000135587,ENSMUST00000138612,ENSMUST00000147817	Srr	1983	1803	1978	1262	1253	1183
2949.91	-0.151334	0.112558	-1.3445	0.178788	0.339251	ENSMUSG00000001334	ENSMUST00000102600	Fndc5	3118	3088	3432	2023	2480	2250
32.3837	-0.219592	0.340112	-0.645646	0.518508	0.68417	ENSMUSG00000001349	ENSMUST00000001384,ENSMUST00000213607,ENSMUST00000214601,ENSMUST00000216141,ENSMUST00000216872	Cnn1	29	45	45	28	16	36
2494.32	-0.190613	0.0937095	-2.03408	0.0419433	0.121157	ENSMUSG00000001366	ENSMUST00000001402,ENSMUST00000085311,ENSMUST00000159099,ENSMUST00000159453,ENSMUST00000162310,ENSMUST00000162451,ENSMUST00000162625	Fbxo9	2642	2478	2854	1573	1818	2070
1437.87	0.123371	0.0944795	1.30579	0.191623	0.355909	ENSMUSG00000001376	ENSMUST00000001412,ENSMUST00000164052,ENSMUST00000170873,ENSMUST00000183532,ENSMUST00000183935,ENSMUST00000184411,ENSMUST00000184461,ENSMUST00000184780,ENSMUST00000184959	Vps50	1446	1577	1529	1497	1184	1195
2554.52	0.0276257	0.0810712	0.340759	0.733285	0.843732	ENSMUSG00000001380	ENSMUST00000001416,ENSMUST00000235494,ENSMUST00000235863,ENSMUST00000236395	Hars	2802	2882	3066	2738	2107	2133
7723.54	0.27024	0.0747979	3.61293	0.000302751	0.00308624	ENSMUSG00000001383	ENSMUST00000001419,ENSMUST00000235399	Zmat2	7593	8407	9067	8277	7750	7529
2953.37	0.0313005	0.0821527	0.381004	0.7032	0.823247	ENSMUSG00000001415	ENSMUST00000001451,ENSMUST00000192009,ENSMUST00000192057,ENSMUST00000192377,ENSMUST00000193007,ENSMUST00000193097,ENSMUST00000193224,ENSMUST00000194359,ENSMUST00000194942	Smg5	2999	3933	3620	2977	2482	2953
1966.9	-0.0236486	0.0714069	-0.331181	0.740507	0.848567	ENSMUSG00000001416	ENSMUST00000001452,ENSMUST00000163735,ENSMUST00000164122,ENSMUST00000164166,ENSMUST00000164783,ENSMUST00000167000,ENSMUST00000167718,ENSMUST00000168062,ENSMUST00000168971,ENSMUST00000193666	Cct3	2116	2303	2469	1907	1619	1768
1594.24	0.189799	0.0640495	2.96332	0.00304343	0.0178042	ENSMUSG00000001418	ENSMUST00000001454,ENSMUST00000131666,ENSMUST00000140039,ENSMUST00000152801,ENSMUST00000153716,ENSMUST00000154381,ENSMUST00000176425,ENSMUST00000176519,ENSMUST00000177005,ENSMUST00000193646	Glmp	1533	1794	1872	1659	1475	1489
5247.03	-0.415767	0.0672033	-6.18671	6.14e-10	1.06e-07	ENSMUSG00000001419	ENSMUST00000001455,ENSMUST00000107558,ENSMUST00000107559,ENSMUST00000119251,ENSMUST00000139153,ENSMUST00000140927,ENSMUST00000152861	Mef2d	5219	5831	6298	3656	3180	3311
1606	0.0183587	0.0685484	0.26782	0.788838	0.878198	ENSMUSG00000001424	ENSMUST00000001460,ENSMUST00000163772,ENSMUST00000164915,ENSMUST00000165151,ENSMUST00000166136,ENSMUST00000167201,ENSMUST00000168362,ENSMUST00000169321,ENSMUST00000169579,ENSMUST00000171195,ENSMUST00000171532,ENSMUST00000183161	Snd1	1605	1990	1799	1528	1359	1371
139.941	-0.334332	0.209334	-1.59712	0.110238	0.241879	ENSMUSG00000001435	ENSMUST00000072755,ENSMUST00000081654,ENSMUST00000105409,ENSMUST00000156009,ENSMUST00000218407	Col18a1	154	180	186	105	85	133
363.991	0.110455	0.114445	0.965143	0.334473	0.518795	ENSMUSG00000001436	ENSMUST00000105410,ENSMUST00000127249,ENSMUST00000130703,ENSMUST00000131031,ENSMUST00000132984,ENSMUST00000133059,ENSMUST00000136150,ENSMUST00000136925,ENSMUST00000144234	Slc19a1	305	429	354	351	269	296
3737.21	-0.262393	0.0928619	-2.82562	0.00471886	0.0245082	ENSMUSG00000001440	ENSMUST00000001479,ENSMUST00000132633,ENSMUST00000153727	Kpnb1	3958	3789	4408	2892	2673	2343
4162.59	0.0768895	0.0761459	1.00977	0.312607	0.494814	ENSMUSG00000001441	ENSMUST00000001480,ENSMUST00000107608,ENSMUST00000109294,ENSMUST00000133907,ENSMUST00000146833,ENSMUST00000147287,ENSMUST00000152546,ENSMUST00000152820,ENSMUST00000154372,ENSMUST00000154917,ENSMUST00000163164,ENSMUST00000163950,ENSMUST00000165216,ENSMUST00000165489,ENSMUST00000167806,ENSMUST00000168743,ENSMUST00000170506,ENSMUST00000171320,ENSMUST00000172108	Npepps	4343	4649	5233	3737	3873	4086
1380.97	0.0681289	0.0818389	0.832475	0.405141	0.588627	ENSMUSG00000001445	ENSMUST00000001485,ENSMUST00000054252	Mrpl10	1506	1449	1441	1352	1177	1075
1488.85	-0.31617	0.154847	-2.04182	0.0411697	0.119386	ENSMUSG00000001467	ENSMUST00000001507,ENSMUST00000129448,ENSMUST00000151539,ENSMUST00000199909	Cyp51	1465	1466	1689	725	1004	1164
18649.2	-0.0461967	0.0498425	-0.926852	0.354003	0.538544	ENSMUSG00000001472	ENSMUST00000057934,ENSMUST00000108840,ENSMUST00000211932,ENSMUST00000211964,ENSMUST00000212470,ENSMUST00000212498,ENSMUST00000212569,ENSMUST00000212571,ENSMUST00000212741,ENSMUST00000212880,ENSMUST00000212996	Tcf25	19474	20644	20903	16660	13967	15611
69.985	-0.419972	0.216894	-1.9363	0.0528312	0.143097	ENSMUSG00000001473	ENSMUST00000001513,ENSMUST00000236667	Tubb6	81	89	102	54	44	61
793.513	-0.283011	0.117133	-2.41615	0.0156855	0.0592745	ENSMUSG00000001482	ENSMUST00000001522,ENSMUST00000065534,ENSMUST00000093049,ENSMUST00000108830,ENSMUST00000108832,ENSMUST00000124741,ENSMUST00000128424,ENSMUST00000132063,ENSMUST00000212391,ENSMUST00000212827,ENSMUST00000212883	Def8	904	939	868	453	658	623
230.641	-0.896504	0.402215	-2.22892	0.0258195	0.0851215	ENSMUSG00000001506	ENSMUST00000001547,ENSMUST00000139974,ENSMUST00000148046,ENSMUST00000148593	Col1a1	294	226	392	111	79	198
581.329	0.361579	0.111702	3.237	0.00120795	0.00896028	ENSMUSG00000001507	ENSMUST00000001548,ENSMUST00000107739,ENSMUST00000120375,ENSMUST00000140342,ENSMUST00000141693,ENSMUST00000145671	Itga3	511	588	602	620	468	623
47.3072	-0.518101	0.260408	-1.98958	0.0466376	0.131007	ENSMUSG00000001517	ENSMUST00000073316,ENSMUST00000112148,ENSMUST00000123988,ENSMUST00000125456,ENSMUST00000136395,ENSMUST00000153423,ENSMUST00000203040,ENSMUST00000203258	Foxm1	48	73	53	30	22	43
619.77	-0.000855101	0.0881984	-0.00969519	0.992264	0.995009	ENSMUSG00000001518	ENSMUST00000001559,ENSMUST00000133994,ENSMUST00000142615,ENSMUST00000203026,ENSMUST00000203195,ENSMUST00000203374,ENSMUST00000203853,ENSMUST00000203984,ENSMUST00000204362,ENSMUST00000204467	Itfg2	656	760	738	605	542	532
494.418	0.199908	0.110236	1.81345	0.0697622	0.174844	ENSMUSG00000001520	ENSMUST00000001561,ENSMUST00000120405,ENSMUST00000123867,ENSMUST00000136631,ENSMUST00000147155,ENSMUST00000204836	Nrip2	535	606	529	593	460	446
570.144	-0.0864354	0.111905	-0.772398	0.439879	0.620834	ENSMUSG00000001521	ENSMUST00000001562,ENSMUST00000128708,ENSMUST00000133134,ENSMUST00000138313,ENSMUST00000157005,ENSMUST00000203625	Tulp3	569	708	660	506	402	518
616.208	0.34053	0.0811442	4.1966	2.71e-05	0.000491357	ENSMUSG00000001524	ENSMUST00000001565,ENSMUST00000159671,ENSMUST00000159852,ENSMUST00000160039,ENSMUST00000160535,ENSMUST00000160711,ENSMUST00000160734,ENSMUST00000160752,ENSMUST00000162266,ENSMUST00000162604,ENSMUST00000162894,ENSMUST00000162927	Gtf2h4	640	663	733	696	662	654
16854.4	-0.0143236	0.076324	-0.187668	0.851137	0.917256	ENSMUSG00000001525	ENSMUST00000001566,ENSMUST00000134978,ENSMUST00000156050,ENSMUST00000173253	Tubb5	17914	18476	21270	14335	15338	14789
617.832	-0.356639	0.106183	-3.35871	0.00078308	0.00639202	ENSMUSG00000001542	ENSMUST00000001583,ENSMUST00000220572,ENSMUST00000221432,ENSMUST00000221979,ENSMUST00000222194,ENSMUST00000222564,ENSMUST00000222853,ENSMUST00000222892,ENSMUST00000223535	Ell2	648	601	655	353	385	425
1126.69	-0.200403	0.0908165	-2.20668	0.0273365	0.0886249	ENSMUSG00000001552	ENSMUST00000001592,ENSMUST00000107403,ENSMUST00000123903,ENSMUST00000124659,ENSMUST00000128268,ENSMUST00000149798,ENSMUST00000151476,ENSMUST00000152774,ENSMUST00000155746	Jup	1282	1255	1416	878	855	957
219.719	0.0366688	0.185287	0.197903	0.843121	0.912461	ENSMUSG00000001555	ENSMUST00000001595,ENSMUST00000107400,ENSMUST00000125616,ENSMUST00000134815,ENSMUST00000139084	Fkbp10	178	257	209	203	149	163
733.825	0.0390718	0.0764794	0.51088	0.609435	0.754908	ENSMUSG00000001569	ENSMUST00000001611,ENSMUST00000146347	Nom1	765	849	814	721	602	626
2364.61	-0.504958	0.089957	-5.61332	1.98e-08	1.6e-06	ENSMUSG00000001576	ENSMUST00000001619,ENSMUST00000163213,ENSMUST00000165021,ENSMUST00000165802,ENSMUST00000167070,ENSMUST00000167662,ENSMUST00000170640,ENSMUST00000235197,ENSMUST00000235653,ENSMUST00000235915,ENSMUST00000236163,ENSMUST00000236481,ENSMUST00000236642,ENSMUST00000237902	Ergic1	2689	2619	2783	1638	1364	1463
25.5394	0.249591	0.383364	0.651053	0.515012	0.681424	ENSMUSG00000001604	ENSMUST00000102533,ENSMUST00000136812,ENSMUST00000143942	Tcea3	21	21	18	18	14	24
1291.28	-0.304231	0.0924122	-3.29211	0.000994374	0.00776737	ENSMUSG00000001627	ENSMUST00000001672,ENSMUST00000164047,ENSMUST00000164354,ENSMUST00000165027,ENSMUST00000169319,ENSMUST00000169926,ENSMUST00000170119,ENSMUST00000170752,ENSMUST00000171530,ENSMUST00000171553	Ifrd1	1504	1663	1625	1162	913	959
737.954	-0.326912	0.0777921	-4.20237	2.64e-05	0.00048214	ENSMUSG00000001630	ENSMUST00000001675,ENSMUST00000111644,ENSMUST00000203318	Stk38l	803	940	886	602	495	540
1048.36	0.18034	0.0798843	2.25752	0.0239758	0.0805576	ENSMUSG00000001632	ENSMUST00000113117,ENSMUST00000113119,ENSMUST00000113121,ENSMUST00000113122,ENSMUST00000124530,ENSMUST00000131594,ENSMUST00000138737,ENSMUST00000203577,ENSMUST00000204198,ENSMUST00000204626	Brpf1	1055	1293	1213	1125	901	1128
1294.55	0.188309	0.08865	2.12419	0.0336542	0.10311	ENSMUSG00000001642	ENSMUST00000102980,ENSMUST00000126991,ENSMUST00000136559,ENSMUST00000142761,ENSMUST00000154655,ENSMUST00000201392	Akr1b3	1272	1230	1318	1223	1154	1021
597.894	0.689513	0.106684	6.46314	1.03e-10	2.5e-08	ENSMUSG00000001663	ENSMUST00000001713,ENSMUST00000120177,ENSMUST00000139724	Gstt1	479	490	566	628	679	621
77.9085	-0.346333	0.208686	-1.65959	0.0969965	0.221201	ENSMUSG00000001665	ENSMUST00000001715,ENSMUST00000133869,ENSMUST00000173537,ENSMUST00000174187,ENSMUST00000174649,ENSMUST00000218091	Gstt3	75	95	89	49	48	62
813.214	0.36765	0.102237	3.59607	0.000323065	0.00325505	ENSMUSG00000001666	ENSMUST00000001716,ENSMUST00000172820	Ddt	733	894	942	956	797	831
699.418	0.385881	0.0939843	4.1058	4.03e-05	0.000662623	ENSMUSG00000001674	ENSMUST00000001724,ENSMUST00000131471,ENSMUST00000134417,ENSMUST00000148809	Ddx18	614	686	807	750	704	691
3833.83	-0.491277	0.114953	-4.27372	1.92e-05	0.000375039	ENSMUSG00000001687	ENSMUST00000079324,ENSMUST00000164904,ENSMUST00000201139,ENSMUST00000201595,ENSMUST00000201597,ENSMUST00000201688,ENSMUST00000202938	Ubl3	4447	3998	4623	2493	2227	2570
369.861	-0.425796	0.144663	-2.94337	0.00324657	0.0186216	ENSMUSG00000001700	ENSMUST00000070166,ENSMUST00000235794,ENSMUST00000237355,ENSMUST00000237422,ENSMUST00000237716	Gramd3	294	341	376	150	201	235
614.115	0.131982	0.134072	0.984413	0.324913	0.508362	ENSMUSG00000001707	ENSMUST00000001757,ENSMUST00000223823,ENSMUST00000224487	Eef1e1	669	582	745	577	558	576
6097.17	0.089728	0.0563736	1.59167	0.111459	0.243804	ENSMUSG00000001729	ENSMUST00000001780,ENSMUST00000123563,ENSMUST00000127588,ENSMUST00000127902,ENSMUST00000128300,ENSMUST00000130342,ENSMUST00000139388,ENSMUST00000144550,ENSMUST00000159815	Akt1	5339	6036	6120	5509	4336	4705
84.1106	-0.204283	0.242921	-0.840944	0.400379	0.584502	ENSMUSG00000001741	ENSMUST00000001792,ENSMUST00000131916,ENSMUST00000145610,ENSMUST00000151047,ENSMUST00000153560,ENSMUST00000156553	Il16	88	98	82	64	69	48
651.445	0.158593	0.167422	0.947267	0.343503	0.527762	ENSMUSG00000001750	ENSMUST00000001801,ENSMUST00000122885,ENSMUST00000125792,ENSMUST00000126070,ENSMUST00000126643,ENSMUST00000127308,ENSMUST00000131327,ENSMUST00000132164,ENSMUST00000134698,ENSMUST00000135070,ENSMUST00000145791,ENSMUST00000159824,ENSMUST00000162688,ENSMUST00000236590	Tcirg1	643	655	728	553	484	738
262.85	0.246458	0.145871	1.68956	0.0911115	0.211669	ENSMUSG00000001751	ENSMUST00000001802,ENSMUST00000138409,ENSMUST00000140735	Naglu	228	295	269	304	217	212
545.758	0.212218	0.0877403	2.41871	0.0155758	0.059046	ENSMUSG00000001755	ENSMUST00000001806,ENSMUST00000107308,ENSMUST00000151056,ENSMUST00000151686	Coasy	535	592	667	535	539	546
340.734	-0.102135	0.121593	-0.839971	0.400925	0.584897	ENSMUSG00000001761	ENSMUST00000001812,ENSMUST00000201515	Smo	286	346	288	204	198	268
874.985	0.0730061	0.0902262	0.809145	0.418431	0.601291	ENSMUSG00000001763	ENSMUST00000046750,ENSMUST00000115250,ENSMUST00000137925	Tspan33	868	1050	1123	841	832	816
351.336	-0.0879252	0.102371	-0.858885	0.390404	0.575086	ENSMUSG00000001767	ENSMUST00000001818,ENSMUST00000145425,ENSMUST00000147904	Crnkl1	376	417	431	319	253	329
712.793	-0.459007	0.109667	-4.18546	2.85e-05	0.000508185	ENSMUSG00000001768	ENSMUST00000094480,ENSMUST00000110005,ENSMUST00000137180,ENSMUST00000142847,ENSMUST00000144278,ENSMUST00000144661,ENSMUST00000145874,ENSMUST00000147976,ENSMUST00000149269,ENSMUST00000150449,ENSMUST00000231581	Rin2	803	850	793	462	443	486
105.367	-0.0676125	0.220573	-0.306531	0.7592	0.860362	ENSMUSG00000001773	ENSMUST00000001824,ENSMUST00000107271,ENSMUST00000209082	Folh1	107	127	88	59	93	87
1340.38	-0.241466	0.11297	-2.13743	0.0325627	0.100635	ENSMUSG00000001774	ENSMUST00000001825,ENSMUST00000213605,ENSMUST00000214441,ENSMUST00000215421,ENSMUST00000216526,ENSMUST00000216666,ENSMUST00000216800,ENSMUST00000217031,ENSMUST00000217083	Chordc1	1366	1473	1725	844	1081	1076
2782.89	0.120261	0.0895069	1.34359	0.17908	0.3396	ENSMUSG00000001783	ENSMUST00000001834,ENSMUST00000139413	Rtcb	2839	2952	3043	2936	2412	2150
499.317	0.0637708	0.102656	0.621208	0.534463	0.697396	ENSMUSG00000001785	ENSMUST00000001836,ENSMUST00000217667,ENSMUST00000219256,ENSMUST00000219626,ENSMUST00000219902	Pwp1	523	514	550	448	412	437
1591.14	-0.196118	0.0873173	-2.24604	0.0247014	0.082322	ENSMUSG00000001786	ENSMUST00000001837,ENSMUST00000117597,ENSMUST00000120344,ENSMUST00000130320,ENSMUST00000130383,ENSMUST00000134490,ENSMUST00000147168	Fbxo7	1703	2207	1995	1540	1277	1196
4713.08	-0.0499301	0.0622925	-0.801543	0.422817	0.60485	ENSMUSG00000001794	ENSMUST00000001845,ENSMUST00000108196,ENSMUST00000126116,ENSMUST00000129761,ENSMUST00000141851,ENSMUST00000146852,ENSMUST00000148973,ENSMUST00000207082	Capns1	4965	5519	5721	4274	4021	3906
2512.19	-0.0963973	0.0769073	-1.25342	0.210052	0.37908	ENSMUSG00000001802	ENSMUST00000118444,ENSMUST00000122409,ENSMUST00000153163,ENSMUST00000155404	Lrp3	2528	2856	2779	2153	1753	2066
1330.54	-0.0183944	0.0577955	-0.318267	0.750282	0.855032	ENSMUSG00000001829	ENSMUST00000001884,ENSMUST00000106998,ENSMUST00000123870,ENSMUST00000136193,ENSMUST00000137214,ENSMUST00000142803,ENSMUST00000147439,ENSMUST00000150355,ENSMUST00000150832,ENSMUST00000153473,ENSMUST00000209579	Clpb	1357	1373	1514	1117	1030	1128
12475.1	-0.0921125	0.106254	-0.866905	0.385994	0.570884	ENSMUSG00000001833	ENSMUST00000115272,ENSMUST00000165594,ENSMUST00000213435,ENSMUST00000213980,ENSMUST00000214360,ENSMUST00000214520,ENSMUST00000214911,ENSMUST00000215692,ENSMUST00000215721,ENSMUST00000217598	Septin7	13171	12007	13704	9119	9397	10018
1018.03	0.240761	0.0963002	2.50011	0.0124153	0.0497469	ENSMUSG00000001844	ENSMUST00000001900,ENSMUST00000159718,ENSMUST00000159813,ENSMUST00000159941,ENSMUST00000160061,ENSMUST00000161199,ENSMUST00000161333,ENSMUST00000161915,ENSMUST00000162066,ENSMUST00000162284,ENSMUST00000162287,ENSMUST00000162358,ENSMUST00000162941	Zdhhc4	971	1213	1059	1222	841	933
7299.29	-0.18441	0.0739525	-2.49362	0.0126448	0.0503822	ENSMUSG00000001847	ENSMUST00000080537,ENSMUST00000100489,ENSMUST00000131513,ENSMUST00000145709	Rac1	7263	7117	7562	5417	4714	4981
855.546	0.142392	0.0661463	2.15268	0.0313442	0.0979033	ENSMUSG00000001855	ENSMUST00000065398,ENSMUST00000123062,ENSMUST00000124455,ENSMUST00000126301,ENSMUST00000129496,ENSMUST00000130185,ENSMUST00000130975,ENSMUST00000138012,ENSMUST00000146138,ENSMUST00000152791,ENSMUST00000153096	Nup214	798	953	902	841	699	746
239.173	0.361803	0.201595	1.7947	0.0727009	0.179997	ENSMUSG00000001864	ENSMUST00000001920,ENSMUST00000125457,ENSMUST00000128271,ENSMUST00000138833,ENSMUST00000140649,ENSMUST00000145137,ENSMUST00000148056,ENSMUST00000151276,ENSMUST00000156564,ENSMUST00000156743	Aif1l	162	132	169	103	166	196
207.971	-0.320809	0.150571	-2.13061	0.0331212	0.101897	ENSMUSG00000001870	ENSMUST00000001927,ENSMUST00000112514,ENSMUST00000112516,ENSMUST00000127458,ENSMUST00000135447,ENSMUST00000135750,ENSMUST00000146839,ENSMUST00000234008,ENSMUST00000234327,ENSMUST00000234490	Ltbp1	189	219	204	107	131	144
2274.98	-0.217665	0.11861	-1.83513	0.0664867	0.168879	ENSMUSG00000001891	ENSMUST00000060895,ENSMUST00000102875,ENSMUST00000133343,ENSMUST00000143890	Ugp2	2114	1898	2435	1276	1501	1550
28.8922	-0.17778	0.341508	-0.520572	0.602665	0.750221	ENSMUSG00000001901	ENSMUST00000001965,ENSMUST00000106903,ENSMUST00000140695,ENSMUST00000145539	Kcnh6	29	36	26	24	16	23
3002.84	0.381386	0.0942299	4.0474	5.18e-05	0.0007987	ENSMUSG00000001909	ENSMUST00000001974,ENSMUST00000077990,ENSMUST00000109767,ENSMUST00000109768,ENSMUST00000125370,ENSMUST00000127915,ENSMUST00000128022,ENSMUST00000128537,ENSMUST00000131700,ENSMUST00000136423,ENSMUST00000137953,ENSMUST00000138300,ENSMUST00000143427,ENSMUST00000148118,ENSMUST00000150085,ENSMUST00000152301,ENSMUST00000175704,ENSMUST00000175767,ENSMUST00000175784,ENSMUST00000175870,ENSMUST00000175884,…	Trmt1	2727	3608	3169	3535	2588	3562
3789.42	-0.230101	0.0535157	-4.29969	1.71e-05	0.000346216	ENSMUSG00000001910	ENSMUST00000001975,ENSMUST00000238301,ENSMUST00000238434,ENSMUST00000238449,ENSMUST00000238687	Nacc1	4018	4373	4342	3026	2707	2743
6518.89	0.012374	0.0930061	0.133045	0.894158	0.941584	ENSMUSG00000001911	ENSMUST00000076715,ENSMUST00000099070,ENSMUST00000109762,ENSMUST00000109764,ENSMUST00000126806,ENSMUST00000132236,ENSMUST00000148644,ENSMUST00000148746	Nfix	5366	6262	6950	4945	4751	4892
140.884	-0.224885	0.20436	-1.10044	0.271141	0.449819	ENSMUSG00000001918	ENSMUST00000108496,ENSMUST00000127401,ENSMUST00000131664,ENSMUST00000134407,ENSMUST00000135817,ENSMUST00000141349,ENSMUST00000147814,ENSMUST00000206444	Slc1a5	151	202	194	115	108	142
9679.59	0.213074	0.0869396	2.45082	0.0142529	0.0552534	ENSMUSG00000001924	ENSMUST00000001989,ENSMUST00000089217,ENSMUST00000130694,ENSMUST00000136915,ENSMUST00000137892,ENSMUST00000152235	Uba1	9671	10831	11124	11826	8206	8651
1192.11	0.796741	0.337127	2.36333	0.0181117	0.0655925	ENSMUSG00000001930	ENSMUST00000100941,ENSMUST00000112253,ENSMUST00000112254,ENSMUST00000126709,ENSMUST00000129436,ENSMUST00000134073,ENSMUST00000139678,ENSMUST00000141521,ENSMUST00000146264,ENSMUST00000147101,ENSMUST00000150548	Vwf	623	1503	682	1486	865	1447
700.78	-0.457596	0.107045	-4.27481	1.91e-05	0.000373666	ENSMUSG00000001942	ENSMUST00000002007,ENSMUST00000213126,ENSMUST00000213964,ENSMUST00000215474,ENSMUST00000215678,ENSMUST00000215829,ENSMUST00000217567	Siae	850	870	962	446	525	552
114.788	0.0319924	0.18175	0.176024	0.860275	0.922771	ENSMUSG00000001943	ENSMUST00000002008,ENSMUST00000213502,ENSMUST00000213699,ENSMUST00000215271,ENSMUST00000215710,ENSMUST00000215957	Vsig2	126	174	115	118	102	111
834.041	0.564345	0.154144	3.66116	0.000251075	0.00266567	ENSMUSG00000001946	ENSMUST00000002011,ENSMUST00000123198,ENSMUST00000131832,ENSMUST00000144596,ENSMUST00000146860,ENSMUST00000214142	Esam	567	1022	724	895	789	972
117.165	0.284656	0.178462	1.59505	0.110701	0.24269	ENSMUSG00000001948	ENSMUST00000002013,ENSMUST00000214786,ENSMUST00000215336	Spa17	105	175	146	123	145	134
738.594	0.287748	0.0909237	3.16473	0.00155229	0.0108389	ENSMUSG00000001962	ENSMUST00000114160,ENSMUST00000138242,ENSMUST00000149312	Fam50a	692	880	754	817	669	730
1055.89	0.144063	0.102206	1.40953	0.15868	0.312454	ENSMUSG00000001964	ENSMUST00000002029,ENSMUST00000088313,ENSMUST00000096424,ENSMUST00000119197,ENSMUST00000129516,ENSMUST00000152288	Emd	1053	1134	1177	1178	906	819
80.6631	-0.386336	0.223544	-1.72823	0.0839469	0.199628	ENSMUSG00000001983	ENSMUST00000002048	Taco1	74	69	68	37	48	41
1394.91	-0.558436	0.113072	-4.93876	7.86e-07	3.14e-05	ENSMUSG00000001985	ENSMUST00000030676	Grik3	1529	1537	1590	788	730	960
4881.87	-0.210049	0.0891663	-2.3557	0.0184879	0.0666837	ENSMUSG00000001986	ENSMUST00000076349,ENSMUST00000115103,ENSMUST00000124169,ENSMUST00000126843,ENSMUST00000128197,ENSMUST00000139965,ENSMUST00000148212,ENSMUST00000156721,ENSMUST00000165288	Gria3	5294	6547	4980	4369	3543	3437
346.71	0.0195417	0.126915	0.153975	0.87763	0.932531	ENSMUSG00000001988	ENSMUST00000002053,ENSMUST00000210748,ENSMUST00000211103,ENSMUST00000211695	Npas1	353	421	412	342	303	292
984.415	-0.19943	0.077231	-2.58225	0.00981576	0.0419137	ENSMUSG00000001995	ENSMUST00000108775,ENSMUST00000212168,ENSMUST00000212604,ENSMUST00000212987	Sipa1l2	935	923	1066	631	666	691
137.058	-0.299819	0.245539	-1.22107	0.222061	0.393995	ENSMUSG00000001998	ENSMUST00000002063,ENSMUST00000110393,ENSMUST00000110394,ENSMUST00000129859,ENSMUST00000142740,ENSMUST00000149254,ENSMUST00000175663,ENSMUST00000177372	Ap4e1	124	224	127	90	66	146
478.853	0.148429	0.0957016	1.55096	0.120912	0.258976	ENSMUSG00000001999	ENSMUST00000002064,ENSMUST00000110389,ENSMUST00000135529,ENSMUST00000142737,ENSMUST00000142861	Blvra	504	510	541	464	470	410
2628.84	-0.0595576	0.0617758	-0.964092	0.335	0.519457	ENSMUSG00000002006	ENSMUST00000002080,ENSMUST00000114438	Pdzd4	2384	2734	2397	2001	1744	1889
218.607	0.121742	0.178091	0.683595	0.494231	0.665872	ENSMUSG00000002007	ENSMUST00000002081,ENSMUST00000136664,ENSMUST00000137045,ENSMUST00000139630	Srpk3	205	301	218	160	187	267
5075.05	0.207386	0.0580468	3.57274	0.000353271	0.00348735	ENSMUSG00000002010	ENSMUST00000052761,ENSMUST00000129070,ENSMUST00000129367,ENSMUST00000130119,ENSMUST00000140944,ENSMUST00000142707,ENSMUST00000145341,ENSMUST00000148419,ENSMUST00000156299	Idh3g	5025	5313	5880	5334	4532	4763
1778.11	0.620053	0.0801085	7.74017	9.93e-15	7.75e-12	ENSMUSG00000002012	ENSMUST00000002087,ENSMUST00000114472,ENSMUST00000114473,ENSMUST00000129106,ENSMUST00000144187	Pnck	1528	1831	1670	2160	2066	1787
1636.2	0.269202	0.0691701	3.89189	9.95e-05	0.00132796	ENSMUSG00000002014	ENSMUST00000002090,ENSMUST00000129239,ENSMUST00000130738,ENSMUST00000136544,ENSMUST00000141721,ENSMUST00000142829,ENSMUST00000155552,ENSMUST00000166518	Ssr4	1645	1853	1775	1842	1563	1556
2175.9	0.194713	0.0854354	2.27907	0.022663	0.0772442	ENSMUSG00000002015	ENSMUST00000002091	Bcap31	2223	2401	2684	2050	2298	2158
1013.08	-0.0715084	0.0868487	-0.823367	0.410299	0.593745	ENSMUSG00000002017	ENSMUST00000112507,ENSMUST00000140729,ENSMUST00000141969,ENSMUST00000234785,ENSMUST00000235026	Fam98a	1028	1167	1192	858	739	923
2180.19	-0.102969	0.100913	-1.02038	0.307547	0.4902	ENSMUSG00000002028	ENSMUST00000002095,ENSMUST00000114689,ENSMUST00000128768,ENSMUST00000138119,ENSMUST00000152241,ENSMUST00000215489	Kmt2a	2027	2763	2216	1697	1619	1762
1206.59	0.167529	0.0649179	2.58063	0.00986202	0.0420422	ENSMUSG00000002031	ENSMUST00000002099,ENSMUST00000118186,ENSMUST00000124534,ENSMUST00000125877,ENSMUST00000128150,ENSMUST00000133167,ENSMUST00000142586,ENSMUST00000143654,ENSMUST00000147559,ENSMUST00000149020,ENSMUST00000151905,ENSMUST00000154090,ENSMUST00000214854,ENSMUST00000238800,ENSMUST00000239014	Ift46	1279	1364	1287	1291	1066	1094
1845.42	0.164784	0.0844345	1.95162	0.0509831	0.139548	ENSMUSG00000002032	ENSMUST00000002100,ENSMUST00000114705,ENSMUST00000132020,ENSMUST00000213203,ENSMUST00000213363,ENSMUST00000213972,ENSMUST00000214431,ENSMUST00000214833	Tmem25	1826	2088	2084	1784	1560	1912
233.522	0.451189	0.122818	3.67365	0.000239108	0.00256576	ENSMUSG00000002043	ENSMUST00000002112,ENSMUST00000108455,ENSMUST00000129808,ENSMUST00000135972,ENSMUST00000136873,ENSMUST00000147114,ENSMUST00000207730	Trappc6a	217	298	236	304	225	273
3110.82	0.0899359	0.087378	1.02927	0.303351	0.485579	ENSMUSG00000002052	ENSMUST00000002121,ENSMUST00000108314	Supt6	3167	3806	3400	3416	2346	2885
962.127	0.523273	0.192282	2.72138	0.00650097	0.0309237	ENSMUSG00000002055	ENSMUST00000045026,ENSMUST00000125477,ENSMUST00000128359,ENSMUST00000133579,ENSMUST00000141026,ENSMUST00000146068,ENSMUST00000149711,ENSMUST00000150016	Spag5	769	1160	1038	783	949	1592
980.622	0.420358	0.0901643	4.66213	3.13e-06	9.19e-05	ENSMUSG00000002058	ENSMUST00000002127,ENSMUST00000100755,ENSMUST00000108295,ENSMUST00000125720,ENSMUST00000149161,ENSMUST00000154700,ENSMUST00000155471	Unc119	847	821	986	1038	897	839
527.992	0.207203	0.142549	1.45356	0.146069	0.294507	ENSMUSG00000002059	ENSMUST00000002128,ENSMUST00000056241,ENSMUST00000108322,ENSMUST00000126864,ENSMUST00000148603,ENSMUST00000150941,ENSMUST00000154542,ENSMUST00000156435,ENSMUST00000207728	Rab34	461	756	512	606	437	512
1217.11	0.256897	0.0661451	3.88384	0.000102821	0.00136341	ENSMUSG00000002064	ENSMUST00000002133,ENSMUST00000133020,ENSMUST00000154080	Sdf2	1259	1253	1376	1223	1172	1235
402.154	0.151596	0.104373	1.45245	0.146377	0.294851	ENSMUSG00000002068	ENSMUST00000108023,ENSMUST00000124979,ENSMUST00000128785,ENSMUST00000130329,ENSMUST00000137097	Ccne1	440	413	436	433	344	344
154.808	0.613913	0.202449	3.03243	0.00242596	0.0150365	ENSMUSG00000002083	ENSMUST00000002152,ENSMUST00000136781,ENSMUST00000147267,ENSMUST00000209688	Bbc3	98	169	131	190	135	149
23.7951	-0.64876	0.407036	-1.59386	0.110967	0.243068	ENSMUSG00000002100	ENSMUST00000111430,ENSMUST00000137942,ENSMUST00000169776	Mybpc3	18	30	29	10	16	12
4242.14	0.111941	0.0809519	1.38281	0.166722	0.323142	ENSMUSG00000002102	ENSMUST00000002171,ENSMUST00000067663,ENSMUST00000111441,ENSMUST00000131473,ENSMUST00000141462,ENSMUST00000145317,ENSMUST00000146506,ENSMUST00000151419,ENSMUST00000152269,ENSMUST00000185715	Psmc3	4581	4631	5216	4521	3964	3686
2140.2	-0.17774	0.062767	-2.83173	0.00462964	0.0241777	ENSMUSG00000002103	ENSMUST00000002172,ENSMUST00000124131,ENSMUST00000127643,ENSMUST00000150403,ENSMUST00000155418,ENSMUST00000238832,ENSMUST00000239169	Acp2	2291	2429	2398	1658	1601	1655
29.147	0.183672	0.354171	0.518597	0.604042	0.751058	ENSMUSG00000002104	ENSMUST00000050323,ENSMUST00000111445,ENSMUST00000111446,ENSMUST00000128008	Rapsn	26	32	30	27	24	27
826.328	0.0930886	0.0888878	1.04726	0.29498	0.476611	ENSMUSG00000002105	ENSMUST00000073575,ENSMUST00000079976,ENSMUST00000111436,ENSMUST00000123685,ENSMUST00000130252,ENSMUST00000133047,ENSMUST00000141328,ENSMUST00000142943,ENSMUST00000149430,ENSMUST00000150348,ENSMUST00000153367	Slc39a13	753	930	982	729	663	826
7514.75	-0.217214	0.0679917	-3.19471	0.00139972	0.0100247	ENSMUSG00000002107	ENSMUST00000002176,ENSMUST00000100429,ENSMUST00000114923,ENSMUST00000114924,ENSMUST00000114927,ENSMUST00000114934,ENSMUST00000123142,ENSMUST00000126742,ENSMUST00000137733,ENSMUST00000138347,ENSMUST00000142941,ENSMUST00000148321,ENSMUST00000150624,ENSMUST00000170438,ENSMUST00000182037,ENSMUST00000182355,ENSMUST00000182404,ENSMUST00000182523,ENSMUST00000182560,ENSMUST00000182657,ENSMUST00000182706,…	Celf2	8175	9802	9314	6259	6316	5675
114.882	0.0473739	0.192746	0.245784	0.80585	0.888952	ENSMUSG00000002108	ENSMUST00000002177,ENSMUST00000111354,ENSMUST00000111355,ENSMUST00000111356,ENSMUST00000130031,ENSMUST00000133261,ENSMUST00000136234,ENSMUST00000150654	Nr1h3	121	128	143	88	92	137
586.566	0.530603	0.124108	4.27534	1.91e-05	0.000373258	ENSMUSG00000002109	ENSMUST00000028696,ENSMUST00000111352,ENSMUST00000135927,ENSMUST00000150427,ENSMUST00000152277	Ddb2	507	783	528	702	629	713
293.468	0.168518	0.229102	0.735557	0.462	0.639393	ENSMUSG00000002111	ENSMUST00000002180,ENSMUST00000131400,ENSMUST00000132741,ENSMUST00000169852	Spi1	238	234	299	219	172	290
1445.35	-0.0988696	0.0660103	-1.49779	0.134187	0.278603	ENSMUSG00000002129	ENSMUST00000002198,ENSMUST00000129583,ENSMUST00000132666,ENSMUST00000133095	Sf3a1	1484	1624	1672	1108	1198	1172
374.053	-0.0654021	0.133011	-0.491703	0.622929	0.765724	ENSMUSG00000002147	ENSMUST00000092074,ENSMUST00000120279,ENSMUST00000128072,ENSMUST00000145470,ENSMUST00000156231	Stat6	349	407	409	293	244	334
362.464	-0.269057	0.106949	-2.51576	0.0118778	0.0481622	ENSMUSG00000002190	ENSMUST00000002259,ENSMUST00000109831	Clgn	433	444	444	235	291	330
648.22	-0.107898	0.078619	-1.37241	0.169936	0.32731	ENSMUSG00000002205	ENSMUST00000002275,ENSMUST00000125705,ENSMUST00000134750,ENSMUST00000135783,ENSMUST00000136069,ENSMUST00000144515,ENSMUST00000147952,ENSMUST00000165957,ENSMUST00000171821,ENSMUST00000208083	Vrk3	646	755	771	485	508	579
1379.48	0.253196	0.0892699	2.8363	0.00456402	0.0239553	ENSMUSG00000002210	ENSMUST00000002280,ENSMUST00000108434,ENSMUST00000123188,ENSMUST00000139481,ENSMUST00000146381,ENSMUST00000146686,ENSMUST00000148288	Smg9	1297	1667	1597	1531	1202	1513
1038.94	-0.139562	0.0791192	-1.76395	0.0777412	0.188959	ENSMUSG00000002221	ENSMUST00000002291,ENSMUST00000196605,ENSMUST00000196641,ENSMUST00000196734,ENSMUST00000197625,ENSMUST00000199714,ENSMUST00000199993	Paxip1	939	1139	1136	833	699	744
2687.57	-0.340386	0.0889406	-3.82712	0.000129652	0.0016279	ENSMUSG00000002222	ENSMUST00000002292,ENSMUST00000123947,ENSMUST00000140696,ENSMUST00000144081,ENSMUST00000149415	Rmnd5a	2747	2480	2692	1541	1620	1734
447.211	0.307699	0.17837	1.72506	0.0845168	0.200586	ENSMUSG00000002227	ENSMUST00000002297,ENSMUST00000106774,ENSMUST00000106775,ENSMUST00000136148,ENSMUST00000145414,ENSMUST00000166979,ENSMUST00000168015,ENSMUST00000196161,ENSMUST00000196211	Mov10	385	495	525	490	318	556
631.612	0.0545275	0.0888396	0.613774	0.539364	0.701455	ENSMUSG00000002233	ENSMUST00000002303,ENSMUST00000106787,ENSMUST00000132721,ENSMUST00000176347,ENSMUST00000196817,ENSMUST00000199824	Rhoc	561	730	739	540	534	567
98.8255	-0.0184916	0.213002	-0.0868143	0.930819	0.963412	ENSMUSG00000002249	ENSMUST00000114799,ENSMUST00000127212,ENSMUST00000146668,ENSMUST00000151557,ENSMUST00000154873,ENSMUST00000156862,ENSMUST00000219703,ENSMUST00000226172,ENSMUST00000233330	Tead3	92	128	117	104	67	89
829.273	-0.349305	0.119877	-2.91386	0.00356995	0.0199771	ENSMUSG00000002250	ENSMUST00000002320,ENSMUST00000123020,ENSMUST00000142226,ENSMUST00000144200,ENSMUST00000166744,ENSMUST00000169040,ENSMUST00000232879,ENSMUST00000233383,ENSMUST00000233761	Ppard	778	976	874	522	443	649
99.1195	-0.0749721	0.218916	-0.34247	0.731997	0.842934	ENSMUSG00000002257	ENSMUST00000002327,ENSMUST00000146724,ENSMUST00000233170,ENSMUST00000233205,ENSMUST00000233264,ENSMUST00000233534,ENSMUST00000233560,ENSMUST00000233958	Def6	98	155	119	86	95	93
5139.05	-0.0846213	0.144868	-0.584128	0.559134	0.716653	ENSMUSG00000002265	ENSMUST00000051209,ENSMUST00000143703,ENSMUST00000150182,ENSMUST00000155910,ENSMUST00000239104	Peg3	4766	7565	4668	4989	3549	3956
59.3387	-0.261667	0.240426	-1.08835	0.276442	0.455542	ENSMUSG00000002266	ENSMUST00000002336,ENSMUST00000122432,ENSMUST00000203908,ENSMUST00000213399	Zim1	56	89	60	34	45	54
1581.73	-0.113609	0.105121	-1.08075	0.27981	0.459491	ENSMUSG00000002274	ENSMUST00000002344,ENSMUST00000165838,ENSMUST00000235294,ENSMUST00000235925,ENSMUST00000236963,ENSMUST00000237849,ENSMUST00000238040	Metrn	1300	1525	1609	865	1129	1191
586.095	0.106843	0.0836343	1.2775	0.201425	0.368151	ENSMUSG00000002279	ENSMUST00000063344,ENSMUST00000116641,ENSMUST00000126164,ENSMUST00000127280,ENSMUST00000128146,ENSMUST00000137201,ENSMUST00000141606,ENSMUST00000142264,ENSMUST00000154842,ENSMUST00000156868	Lmf1	579	653	748	539	532	592
1001.71	0.0803853	0.0735948	1.09227	0.274715	0.45359	ENSMUSG00000002280	ENSMUST00000002350,ENSMUST00000130861,ENSMUST00000131458,ENSMUST00000134108,ENSMUST00000149645,ENSMUST00000154711,ENSMUST00000236424,ENSMUST00000237541	Ciao3	1079	1181	1146	1024	858	933
277.418	-0.491513	0.600946	-0.817899	0.413415	0.59665	ENSMUSG00000002289	ENSMUST00000002360,ENSMUST00000173869,ENSMUST00000174858,ENSMUST00000174872	Angptl4	481	1262	515	763	328	151
50.7259	-0.190913	0.243397	-0.784371	0.432823	0.613762	ENSMUSG00000002297	ENSMUST00000002368,ENSMUST00000163141,ENSMUST00000166364,ENSMUST00000168500,ENSMUST00000168637,ENSMUST00000170927,ENSMUST00000171808,ENSMUST00000197442,ENSMUST00000198785	Dbf4	47	60	57	30	37	45
615.285	-0.0018755	0.077412	-0.0242276	0.980671	0.988972	ENSMUSG00000002307	ENSMUST00000079421,ENSMUST00000170075,ENSMUST00000172859,ENSMUST00000173028,ENSMUST00000173279,ENSMUST00000173626,ENSMUST00000174146,ENSMUST00000174541,ENSMUST00000174646,ENSMUST00000234670	Daxx	582	672	673	561	454	488
426.269	0.187981	0.0900492	2.08754	0.0368394	0.11025	ENSMUSG00000002308	ENSMUST00000002379,ENSMUST00000087559,ENSMUST00000173418,ENSMUST00000234506	Cd320	410	456	461	377	380	423
1756.23	0.118974	0.0704375	1.68908	0.0912048	0.211789	ENSMUSG00000002319	ENSMUST00000047131,ENSMUST00000125133,ENSMUST00000126064,ENSMUST00000127773,ENSMUST00000135221,ENSMUST00000141499,ENSMUST00000141848,ENSMUST00000146528,ENSMUST00000148351,ENSMUST00000148942,ENSMUST00000150951,ENSMUST00000155464,ENSMUST00000228754	Ipo4	1754	1996	1980	1863	1435	1566
661.34	-0.0213885	0.0895284	-0.238902	0.811182	0.893004	ENSMUSG00000002320	ENSMUST00000002391,ENSMUST00000120041,ENSMUST00000121791,ENSMUST00000121937,ENSMUST00000122358,ENSMUST00000127473,ENSMUST00000130167,ENSMUST00000132338,ENSMUST00000133707,ENSMUST00000138085,ENSMUST00000139313,ENSMUST00000146588,ENSMUST00000149726	Tm9sf1	644	779	678	618	456	545
91.4557	0.43957	0.22602	1.94482	0.0517962	0.141079	ENSMUSG00000002324	ENSMUST00000002395,ENSMUST00000141425,ENSMUST00000155193,ENSMUST00000227922	Rec8	56	117	82	109	85	74
450.386	0.262157	0.211064	1.24207	0.21421	0.384228	ENSMUSG00000002325	ENSMUST00000126269,ENSMUST00000130697,ENSMUST00000134863,ENSMUST00000136109,ENSMUST00000138037,ENSMUST00000145680,ENSMUST00000226275	Irf9	349	452	413	290	364	480
551.673	0.102198	0.0898639	1.13726	0.255431	0.43313	ENSMUSG00000002326	ENSMUST00000002397,ENSMUST00000226735,ENSMUST00000226787,ENSMUST00000227178,ENSMUST00000227696,ENSMUST00000227914	Gmpr2	567	600	660	468	496	567
1327.1	0.0994412	0.0721296	1.37865	0.168004	0.324952	ENSMUSG00000002329	ENSMUST00000002400,ENSMUST00000226659,ENSMUST00000228093	Mdp1	1400	1498	1561	1370	1188	1172
1984.88	0.185374	0.0685483	2.70427	0.00684538	0.0321948	ENSMUSG00000002332	ENSMUST00000002403,ENSMUST00000128802,ENSMUST00000142043,ENSMUST00000155969	Dhrs1	1878	1877	2213	1807	1727	1764
4931.76	-0.390663	0.102696	-3.80408	0.00014233	0.00175047	ENSMUSG00000002341	ENSMUST00000002412	Ncan	5120	5418	5692	2734	3287	3630
689.411	0.054634	0.0942084	0.579927	0.561964	0.719194	ENSMUSG00000002342	ENSMUST00000002413,ENSMUST00000123923,ENSMUST00000125755,ENSMUST00000125906,ENSMUST00000126268,ENSMUST00000133084,ENSMUST00000133339,ENSMUST00000143543,ENSMUST00000147656,ENSMUST00000149105,ENSMUST00000182365,ENSMUST00000182715,ENSMUST00000182942,ENSMUST00000182980	Tmem161a	708	862	797	583	590	746
589.823	0.0461761	0.100205	0.460816	0.64493	0.782079	ENSMUSG00000002343	ENSMUST00000019679,ENSMUST00000130319,ENSMUST00000135931,ENSMUST00000136666,ENSMUST00000139765,ENSMUST00000147387	Armc6	595	675	662	596	502	458
746.319	0.286797	0.0978931	2.9297	0.00339292	0.0192628	ENSMUSG00000002345	ENSMUST00000002418,ENSMUST00000110139,ENSMUST00000123760,ENSMUST00000123976,ENSMUST00000129668	Borcs8	755	847	876	682	859	809
802.856	-0.282613	0.125376	-2.25413	0.024188	0.0811134	ENSMUSG00000002346	ENSMUST00000063788,ENSMUST00000110127,ENSMUST00000134596,ENSMUST00000139333,ENSMUST00000150706	Slc25a42	832	1015	957	580	486	739
440.113	-0.193783	0.117995	-1.64229	0.100529	0.226499	ENSMUSG00000002365	ENSMUST00000002436,ENSMUST00000231803	Snx9	412	496	555	292	289	418
2660.4	0.137837	0.0655866	2.1016	0.0355881	0.107677	ENSMUSG00000002372	ENSMUST00000002445,ENSMUST00000232922,ENSMUST00000232975,ENSMUST00000233029,ENSMUST00000233305,ENSMUST00000233319,ENSMUST00000233617,ENSMUST00000233727	Ranbp3	2759	3164	2938	2847	2268	2507
3010.18	0.232219	0.0875889	2.65124	0.0080196	0.0361844	ENSMUSG00000002379	ENSMUST00000002452,ENSMUST00000233233,ENSMUST00000233457,ENSMUST00000233832	Ndufa11	3050	3463	3949	3576	3031	2971
750.841	0.235995	0.101718	2.32008	0.0203366	0.0715173	ENSMUSG00000002393	ENSMUST00000002466,ENSMUST00000124732,ENSMUST00000127443,ENSMUST00000132630,ENSMUST00000137058,ENSMUST00000137734,ENSMUST00000155463,ENSMUST00000156270	Nr2f6	578	661	840	697	575	638
2382.26	0.47278	0.0765878	6.17304	6.7e-10	1.11e-07	ENSMUSG00000002395	ENSMUST00000019169,ENSMUST00000110053,ENSMUST00000110054,ENSMUST00000127517,ENSMUST00000136368,ENSMUST00000137137,ENSMUST00000139541,ENSMUST00000140236,ENSMUST00000142685,ENSMUST00000143657,ENSMUST00000146221,ENSMUST00000154550	Use1	2147	2575	2405	2824	2584	2290
543.566	0.0518003	0.102571	0.505021	0.613544	0.757922	ENSMUSG00000002396	ENSMUST00000002469,ENSMUST00000110051,ENSMUST00000110052,ENSMUST00000126049	Ocel1	540	679	614	469	449	565
643.568	-0.05122	0.123398	-0.41508	0.678084	0.805812	ENSMUSG00000002409	ENSMUST00000085901,ENSMUST00000172467,ENSMUST00000172761	Dyrk1b	711	894	634	642	458	593
2493.52	-0.326491	0.1005	-3.24865	0.00115953	0.00870037	ENSMUSG00000002413	ENSMUST00000002487,ENSMUST00000101497,ENSMUST00000167073,ENSMUST00000167169,ENSMUST00000169647	Braf	2470	2699	2622	1908	1569	1371
2067.64	0.220025	0.111061	1.98111	0.0475793	0.1329	ENSMUSG00000002416	ENSMUST00000002490,ENSMUST00000119379,ENSMUST00000128064,ENSMUST00000135239,ENSMUST00000135671,ENSMUST00000146793	Ndufb2	2229	2256	2748	2118	2373	2059
543.346	0.0982903	0.0833506	1.17924	0.238303	0.413703	ENSMUSG00000002428	ENSMUST00000002502,ENSMUST00000128127,ENSMUST00000143005,ENSMUST00000145853,ENSMUST00000154233,ENSMUST00000155635	Hltf	549	569	577	498	417	505
1260.68	0.093997	0.0755994	1.24336	0.213736	0.383644	ENSMUSG00000002455	ENSMUST00000002529,ENSMUST00000132714,ENSMUST00000136481,ENSMUST00000139955	Prpf6	1334	1587	1480	1405	1084	1181
677.195	-0.0699376	0.117082	-0.59734	0.55028	0.709126	ENSMUSG00000002458	ENSMUST00000002532,ENSMUST00000108769,ENSMUST00000108771,ENSMUST00000108772,ENSMUST00000108776,ENSMUST00000108778,ENSMUST00000108779,ENSMUST00000124776,ENSMUST00000130712,ENSMUST00000143510,ENSMUST00000144476,ENSMUST00000165416	Rgs19	749	694	890	538	565	634
771.5	-0.83083	0.137036	-6.06285	1.34e-09	1.73e-07	ENSMUSG00000002459	ENSMUST00000002533,ENSMUST00000118000,ENSMUST00000119256,ENSMUST00000133521,ENSMUST00000147158,ENSMUST00000156289,ENSMUST00000170566	Rgs20	1037	840	920	363	393	479
959.235	-0.338528	0.127381	-2.6576	0.00786987	0.0356946	ENSMUSG00000002475	ENSMUST00000002549,ENSMUST00000117726,ENSMUST00000117828,ENSMUST00000144150,ENSMUST00000234419	Abhd3	838	955	930	480	535	666
1803.23	0.382662	0.107277	3.56704	0.000361033	0.00354157	ENSMUSG00000002477	ENSMUST00000002551,ENSMUST00000234077,ENSMUST00000234207,ENSMUST00000234728,ENSMUST00000235020	Snrpd1	1715	1968	2060	2228	1865	1743
325.163	-0.0104313	0.113322	-0.09205	0.926658	0.96038	ENSMUSG00000002486	ENSMUST00000094441,ENSMUST00000112199,ENSMUST00000124242,ENSMUST00000128625,ENSMUST00000131679,ENSMUST00000152999,ENSMUST00000202105,ENSMUST00000202252	Tchp	348	401	379	292	236	349
1098.9	-0.203019	0.115134	-1.76333	0.077845	0.189123	ENSMUSG00000002489	ENSMUST00000002588,ENSMUST00000089084,ENSMUST00000114122,ENSMUST00000114124,ENSMUST00000124433,ENSMUST00000130951,ENSMUST00000134021,ENSMUST00000136760,ENSMUST00000139544,ENSMUST00000144691,ENSMUST00000151655,ENSMUST00000155915,ENSMUST00000163370,ENSMUST00000164263,ENSMUST00000178095	Tiam1	838	1110	874	656	564	694
3695.17	0.116177	0.0737629	1.575	0.115256	0.249662	ENSMUSG00000002496	ENSMUST00000097373,ENSMUST00000226242,ENSMUST00000226284,ENSMUST00000226309,ENSMUST00000226398,ENSMUST00000226428,ENSMUST00000226473,ENSMUST00000226691,ENSMUST00000226985,ENSMUST00000227094,ENSMUST00000227330,ENSMUST00000227432,ENSMUST00000227509,ENSMUST00000227543,ENSMUST00000227607,ENSMUST00000227658,ENSMUST00000227745,ENSMUST00000227754,ENSMUST00000227804,ENSMUST00000228220,ENSMUST00000228412,…	Tsc2	3717	4398	4234	4034	2909	3532
1933.8	0.34546	0.110569	3.12439	0.00178174	0.0119809	ENSMUSG00000002504	ENSMUST00000002572,ENSMUST00000019684,ENSMUST00000234121,ENSMUST00000234505,ENSMUST00000234557,ENSMUST00000234912,ENSMUST00000235042	Slc9a3r2	1519	1822	2013	1900	1609	1796
4701.72	0.219428	0.0630392	3.48081	0.000499894	0.00453069	ENSMUSG00000002524	ENSMUST00000002599,ENSMUST00000100527,ENSMUST00000227251,ENSMUST00000227316,ENSMUST00000228459,ENSMUST00000229030,ENSMUST00000229474,ENSMUST00000229496,ENSMUST00000230143,ENSMUST00000230924,ENSMUST00000230968	Puf60	4713	5424	5290	5189	4498	4318
2910.42	0.0754339	0.0574594	1.31282	0.189244	0.35266	ENSMUSG00000002546	ENSMUST00000081670,ENSMUST00000100194,ENSMUST00000113377,ENSMUST00000126276,ENSMUST00000127276,ENSMUST00000129193,ENSMUST00000131712,ENSMUST00000139494,ENSMUST00000146544,ENSMUST00000147707,ENSMUST00000149141,ENSMUST00000239447,ENSMUST00000239474	Golga2	2856	3427	3235	2871	2300	2665
905.705	-0.201967	0.0668063	-3.02317	0.00250142	0.01537	ENSMUSG00000002550	ENSMUST00000002625,ENSMUST00000133804,ENSMUST00000134351,ENSMUST00000138133,ENSMUST00000142797	Uck1	1000	1099	1057	688	683	772
440.312	0.05209	0.122968	0.423607	0.671852	0.800855	ENSMUSG00000002578	ENSMUST00000133342,ENSMUST00000221022,ENSMUST00000221150,ENSMUST00000222067,ENSMUST00000222899,ENSMUST00000222901,ENSMUST00000223145,ENSMUST00000223162,ENSMUST00000238610,ENSMUST00000238712	Ikzf4	345	501	464	360	362	332
2362.12	0.187328	0.0889261	2.10655	0.0351562	0.106706	ENSMUSG00000002580	ENSMUST00000002655	Mien1	2374	2468	3056	2208	2428	2363
1288.01	-0.331581	0.107356	-3.08863	0.00201085	0.0130764	ENSMUSG00000002602	ENSMUST00000002677,ENSMUST00000085948,ENSMUST00000124442,ENSMUST00000132038,ENSMUST00000132989,ENSMUST00000137211,ENSMUST00000137383,ENSMUST00000147680	Axl	1089	1221	1135	714	666	759
399.708	0.122882	0.152952	0.803405	0.42174	0.603918	ENSMUSG00000002603	ENSMUST00000002678,ENSMUST00000169009,ENSMUST00000171757,ENSMUST00000206348,ENSMUST00000206584	Tgfb1	304	346	395	294	273	321
1226.21	-0.272835	0.0775997	-3.51593	0.000438216	0.00412998	ENSMUSG00000002608	ENSMUST00000002683,ENSMUST00000125699,ENSMUST00000129429,ENSMUST00000129519,ENSMUST00000134201,ENSMUST00000137046,ENSMUST00000140847,ENSMUST00000154143,ENSMUST00000156365	Ccdc97	1391	1487	1480	917	910	990
776.481	0.121484	0.110554	1.09886	0.271827	0.450298	ENSMUSG00000002617	ENSMUST00000037057,ENSMUST00000135840,ENSMUST00000140313,ENSMUST00000142999,ENSMUST00000151447,ENSMUST00000172177	Zfp40	721	912	769	647	739	643
6089	0.284217	0.128339	2.21457	0.0267893	0.0872556	ENSMUSG00000002625	ENSMUST00000050214,ENSMUST00000235265,ENSMUST00000235387,ENSMUST00000235614,ENSMUST00000235724,ENSMUST00000236039,ENSMUST00000236105,ENSMUST00000236494,ENSMUST00000236503,ENSMUST00000236618,ENSMUST00000236765,ENSMUST00000237879,ENSMUST00000237936	Akap8l	6064	8559	6329	6255	5436	8261
86.8481	-0.129434	0.190008	-0.681203	0.495743	0.666816	ENSMUSG00000002633	ENSMUST00000002708	Shh	96	85	98	79	54	67
481.904	0.323385	0.122399	2.64206	0.0082404	0.0369841	ENSMUSG00000002635	ENSMUST00000002710,ENSMUST00000125803,ENSMUST00000148381,ENSMUST00000206088	Pdcd2l	475	543	574	625	450	482
2541.11	0.237116	0.0947047	2.50375	0.0122886	0.0494555	ENSMUSG00000002658	ENSMUST00000002733	Gtf2f1	2454	3071	2973	3169	2280	2369
1890.7	0.229305	0.0843514	2.71844	0.00655897	0.0311059	ENSMUSG00000002660	ENSMUST00000002735,ENSMUST00000233845	Clpp	1831	2020	2154	2035	1798	1654
448.709	0.517146	0.0988825	5.2299	1.7e-07	9.42e-06	ENSMUSG00000002661	ENSMUST00000002737,ENSMUST00000074141,ENSMUST00000149632	Alkbh7	399	398	451	500	450	445
70.0911	-0.216974	0.268495	-0.80811	0.419027	0.601966	ENSMUSG00000002668	ENSMUST00000011623,ENSMUST00000232685,ENSMUST00000232938,ENSMUST00000233234,ENSMUST00000233564,ENSMUST00000233650,ENSMUST00000233674	Dennd1c	84	75	75	47	47	64
401.781	0.161703	0.116929	1.38292	0.166691	0.323133	ENSMUSG00000002679	ENSMUST00000002756,ENSMUST00000159187,ENSMUST00000160739,ENSMUST00000161211,ENSMUST00000161598,ENSMUST00000161902	Med6	399	459	471	413	364	383
194.471	-0.0230653	0.141818	-0.162641	0.870801	0.928319	ENSMUSG00000002688	ENSMUST00000002765	Prkd1	166	243	186	138	163	154
108.215	0.129738	0.365583	0.35488	0.722679	0.83609	ENSMUSG00000002699	ENSMUST00000052413,ENSMUST00000109329,ENSMUST00000133120,ENSMUST00000146318	Lcp2	106	62	110	44	71	125
1240.19	-0.0105154	0.101422	-0.10368	0.917423	0.954676	ENSMUSG00000002718	ENSMUST00000002790,ENSMUST00000129061,ENSMUST00000132402,ENSMUST00000135139,ENSMUST00000145819,ENSMUST00000163437,ENSMUST00000163917,ENSMUST00000164974,ENSMUST00000166871,ENSMUST00000168599,ENSMUST00000169290,ENSMUST00000171410	Cse1l	1212	1132	1334	904	981	965
1669.29	0.130872	0.106375	1.23029	0.21859	0.389489	ENSMUSG00000002728	ENSMUST00000002805,ENSMUST00000110000,ENSMUST00000129502,ENSMUST00000134759,ENSMUST00000136330,ENSMUST00000149461,ENSMUST00000150316,ENSMUST00000165635,ENSMUST00000169732	Naa20	1790	1848	1998	1700	1572	1545
410.376	0.318487	0.102132	3.11838	0.0018185	0.0121756	ENSMUSG00000002731	ENSMUST00000002808,ENSMUST00000140493	Prkra	390	386	351	392	371	335
91.033	0.384967	0.19549	1.96924	0.0489256	0.135483	ENSMUSG00000002732	ENSMUST00000002809,ENSMUST00000147355,ENSMUST00000154097,ENSMUST00000176815	Fkbp7	78	111	80	107	82	85
1119.48	-0.421764	0.0964205	-4.37421	1.22e-05	0.000267484	ENSMUSG00000002733	ENSMUST00000111920,ENSMUST00000125119	Plekha3	1187	1137	1330	752	630	755
2250.56	-0.163197	0.0528857	-3.08585	0.00202971	0.0131716	ENSMUSG00000002741	ENSMUST00000002818,ENSMUST00000143834	Ykt6	2421	2580	2654	1845	1680	1816
3249.87	0.102365	0.088302	1.15926	0.246352	0.422837	ENSMUSG00000002748	ENSMUST00000002825,ENSMUST00000136947,ENSMUST00000142307,ENSMUST00000176793,ENSMUST00000201894	Baz1b	3059	3808	3332	2602	2609	3336
1671.31	0.100235	0.0963213	1.04063	0.298049	0.480244	ENSMUSG00000002763	ENSMUST00000002840,ENSMUST00000127897,ENSMUST00000144964,ENSMUST00000148872	Pex6	1638	1789	2198	1490	1463	1752
958.499	0.30368	0.110267	2.75404	0.00588654	0.0287547	ENSMUSG00000002767	ENSMUST00000002844,ENSMUST00000113429,ENSMUST00000113430,ENSMUST00000146183,ENSMUST00000156464	Mrpl2	1008	1157	1022	1289	940	844
2808.88	0.284091	0.0815408	3.48404	0.000493907	0.00449505	ENSMUSG00000002768	ENSMUST00000002845,ENSMUST00000232732,ENSMUST00000232762,ENSMUST00000233032,ENSMUST00000233385,ENSMUST00000233430,ENSMUST00000233491,ENSMUST00000233612,ENSMUST00000233644	Mea1	2862	2728	3190	2882	2803	2661
536.55	-0.0308723	0.13757	-0.224412	0.822437	0.90025	ENSMUSG00000002771	ENSMUST00000002848,ENSMUST00000211250,ENSMUST00000211713	Grin2d	445	623	572	415	359	478
1890.06	-0.0192446	0.0687919	-0.279751	0.779668	0.873532	ENSMUSG00000002778	ENSMUST00000002855,ENSMUST00000211152,ENSMUST00000211234,ENSMUST00000211495,ENSMUST00000211716	Kdelr1	1854	2194	2192	1720	1599	1475
573.805	0.0717974	0.0926103	0.775263	0.438184	0.619283	ENSMUSG00000002781	ENSMUST00000069772,ENSMUST00000209292,ENSMUST00000209350,ENSMUST00000209395,ENSMUST00000209580,ENSMUST00000210044,ENSMUST00000210503,ENSMUST00000210574,ENSMUST00000210692,ENSMUST00000211280	Tmem143	519	653	628	466	464	545
574.06	0.409586	0.0880624	4.65109	3.3e-06	9.54e-05	ENSMUSG00000002797	ENSMUST00000002874,ENSMUST00000131475,ENSMUST00000136527,ENSMUST00000203208,ENSMUST00000204301,ENSMUST00000204770	Ggct	547	630	638	653	636	589
1048.72	0.258803	0.159548	1.6221	0.104781	0.233751	ENSMUSG00000002799	ENSMUST00000075827,ENSMUST00000220771,ENSMUST00000220855,ENSMUST00000221320,ENSMUST00000221454,ENSMUST00000221647,ENSMUST00000221696,ENSMUST00000222402,ENSMUST00000223140,ENSMUST00000223304	Jag2	830	1295	970	1065	706	1126
1822.5	0.0137094	0.0915558	0.149738	0.880971	0.933525	ENSMUSG00000002803	ENSMUST00000002880,ENSMUST00000165079,ENSMUST00000220567,ENSMUST00000221104,ENSMUST00000221500,ENSMUST00000222209,ENSMUST00000223287,ENSMUST00000223368,ENSMUST00000223508	Btbd6	1858	1925	1871	1775	1377	1313
258.291	0.519054	0.122627	4.23279	2.31e-05	0.000433476	ENSMUSG00000002804	ENSMUST00000002881,ENSMUST00000221397,ENSMUST00000221497,ENSMUST00000222793,ENSMUST00000222932	Nudt14	217	259	281	297	293	254
2443.26	-0.255735	0.131104	-1.95062	0.051102	0.139676	ENSMUSG00000002808	ENSMUST00000002885,ENSMUST00000220755,ENSMUST00000220944,ENSMUST00000221014	Epdr1	2916	2260	2912	1679	1809	1818
1693.77	0.217401	0.0984092	2.20915	0.0271639	0.0881936	ENSMUSG00000002812	ENSMUST00000002889,ENSMUST00000137226,ENSMUST00000154141,ENSMUST00000154465	Flii	1490	1784	1755	1565	1223	1792
158.368	0.378127	0.165247	2.28825	0.0221231	0.0759179	ENSMUSG00000002814	ENSMUST00000002891,ENSMUST00000102668,ENSMUST00000117743,ENSMUST00000120417,ENSMUST00000124799,ENSMUST00000130068	Top3a	139	192	165	193	145	165
661.22	-0.0379113	0.0741574	-0.511228	0.609191	0.754788	ENSMUSG00000002820	ENSMUST00000065005,ENSMUST00000215767,ENSMUST00000216826,ENSMUST00000217269,ENSMUST00000217591	Atg4d	700	763	777	581	539	584
317.21	0.291446	0.0976878	2.98344	0.00285024	0.016914	ENSMUSG00000002825	ENSMUST00000002902,ENSMUST00000213718,ENSMUST00000213967,ENSMUST00000214101,ENSMUST00000214128,ENSMUST00000214681,ENSMUST00000214900,ENSMUST00000216277,ENSMUST00000216527,ENSMUST00000217060,ENSMUST00000217188	Qtrt1	309	388	360	346	301	363
500.948	-0.269782	0.689669	-0.391176	0.695667	0.818552	ENSMUSG00000002831	ENSMUST00000002908,ENSMUST00000190703,ENSMUST00000238734	Plin4	1001	2038	876	1189	672	664
2228.84	0.140227	0.109347	1.2824	0.199701	0.366121	ENSMUSG00000002833	ENSMUST00000002911,ENSMUST00000224078,ENSMUST00000224101,ENSMUST00000224172,ENSMUST00000224655,ENSMUST00000224701,ENSMUST00000225208,ENSMUST00000225342,ENSMUST00000225731,ENSMUST00000225843,ENSMUST00000226035,ENSMUST00000226053	Hdgfl2	2283	3031	2504	2397	1858	2482
189.158	0.253753	0.122006	2.07983	0.0375407	0.11177	ENSMUSG00000002835	ENSMUST00000002914,ENSMUST00000232828,ENSMUST00000233325	Chaf1a	205	223	191	194	179	204
2938.59	0.218195	0.0739479	2.95066	0.00317093	0.0183224	ENSMUSG00000002844	ENSMUST00000002923,ENSMUST00000232145	Adprh	3137	3480	3664	3581	2920	2833
240.8	0.108818	0.14269	0.762616	0.445693	0.625662	ENSMUSG00000002845	ENSMUST00000002924,ENSMUST00000163133,ENSMUST00000163549,ENSMUST00000163884,ENSMUST00000163948,ENSMUST00000165140,ENSMUST00000165631,ENSMUST00000166235,ENSMUST00000166854,ENSMUST00000167033,ENSMUST00000169554,ENSMUST00000170097,ENSMUST00000171064,ENSMUST00000171687	Tmem39a	204	312	287	229	188	258
555.494	-0.0095163	0.0916738	-0.103806	0.917323	0.954635	ENSMUSG00000002846	ENSMUST00000002925,ENSMUST00000147543	Timmdc1	640	662	714	482	523	558
100.673	0.640205	0.23866	2.6825	0.00730749	0.0338149	ENSMUSG00000002847	ENSMUST00000002926,ENSMUST00000232224	Pla1a	78	164	88	152	131	115
117.128	0.0722229	0.175915	0.410556	0.681398	0.808274	ENSMUSG00000002870	ENSMUST00000058011,ENSMUST00000203172,ENSMUST00000203935,ENSMUST00000204217,ENSMUST00000204365,ENSMUST00000204393,ENSMUST00000205165	Mcm2	106	101	141	90	87	109
924.233	0.18707	0.0750255	2.49341	0.0126521	0.0503987	ENSMUSG00000002871	ENSMUST00000055022,ENSMUST00000123257,ENSMUST00000128171,ENSMUST00000128790,ENSMUST00000129979,ENSMUST00000135778,ENSMUST00000138415,ENSMUST00000141163,ENSMUST00000144405,ENSMUST00000148874,ENSMUST00000150236,ENSMUST00000151379,ENSMUST00000152045,ENSMUST00000152585,ENSMUST00000153874,ENSMUST00000153885,ENSMUST00000203155,ENSMUST00000203185,ENSMUST00000203345,ENSMUST00000203648,ENSMUST00000203694,…	Tpra1	851	1129	1040	918	796	968
940.935	-0.194963	0.0881106	-2.21271	0.0269176	0.0875214	ENSMUSG00000002881	ENSMUST00000069792,ENSMUST00000167732,ENSMUST00000168082,ENSMUST00000170269,ENSMUST00000186764	Nab1	909	885	950	590	572	715
558.797	0.324537	0.148143	2.19071	0.028473	0.091323	ENSMUSG00000002885	ENSMUST00000002964,ENSMUST00000075843,ENSMUST00000109802,ENSMUST00000139797,ENSMUST00000140606,ENSMUST00000149368,ENSMUST00000154075,ENSMUST00000166939	Adgre5	381	532	491	451	387	534
632.468	-0.312777	0.115915	-2.69832	0.00696908	0.0326136	ENSMUSG00000002897	ENSMUST00000002976,ENSMUST00000204078,ENSMUST00000204239	Il17ra	744	680	804	394	449	561
236.844	0.0306217	0.162349	0.188616	0.850394	0.916961	ENSMUSG00000002900	ENSMUST00000002979,ENSMUST00000164009,ENSMUST00000164228,ENSMUST00000169065,ENSMUST00000169088,ENSMUST00000170495,ENSMUST00000172134,ENSMUST00000239496	Lamb1	266	325	273	233	201	256
564.101	-0.0346411	0.101276	-0.342047	0.732315	0.842992	ENSMUSG00000002908	ENSMUST00000110078,ENSMUST00000110081,ENSMUST00000212084,ENSMUST00000212086,ENSMUST00000212243,ENSMUST00000212414,ENSMUST00000212509,ENSMUST00000212611	Kcnn1	631	545	644	440	491	457
875.072	-0.132542	0.375569	-0.35291	0.724156	0.837302	ENSMUSG00000002910	ENSMUST00000002989,ENSMUST00000212405,ENSMUST00000212508,ENSMUST00000212770,ENSMUST00000212855,ENSMUST00000212898,ENSMUST00000213095	Arrdc2	1462	2258	1136	1487	1129	825
2099.27	-0.06884	0.0629815	-1.09302	0.274385	0.453252	ENSMUSG00000002948	ENSMUST00000003027,ENSMUST00000062686,ENSMUST00000110994,ENSMUST00000110995,ENSMUST00000110996,ENSMUST00000110998,ENSMUST00000110999,ENSMUST00000129537,ENSMUST00000129866,ENSMUST00000207247	Map2k7	2084	2471	2315	1802	1540	1774
1724.74	0.280198	0.118451	2.36551	0.0180051	0.0653047	ENSMUSG00000002949	ENSMUST00000003029,ENSMUST00000135755,ENSMUST00000141195,ENSMUST00000147831,ENSMUST00000148672,ENSMUST00000149827,ENSMUST00000160371,ENSMUST00000160549,ENSMUST00000161143	Timm44	1610	2274	1678	2138	1381	1765
4704.84	-0.045631	0.0844041	-0.540625	0.588766	0.739368	ENSMUSG00000002957	ENSMUST00000003038,ENSMUST00000201261,ENSMUST00000201320	Ap2a2	5237	5791	5128	4833	3869	3525
520.046	0.298768	0.0945186	3.16094	0.0015726	0.010952	ENSMUSG00000002963	ENSMUST00000003044,ENSMUST00000098478,ENSMUST00000107876,ENSMUST00000123015,ENSMUST00000124168,ENSMUST00000126860,ENSMUST00000139003,ENSMUST00000144669,ENSMUST00000145850,ENSMUST00000152747,ENSMUST00000154968,ENSMUST00000155050,ENSMUST00000200892,ENSMUST00000201882,ENSMUST00000202646,ENSMUST00000208385,ENSMUST00000208666	Pnkp	492	589	539	579	473	504
3257.93	0.0505197	0.0915191	0.552013	0.58094	0.733198	ENSMUSG00000002968	ENSMUST00000003049,ENSMUST00000123130,ENSMUST00000207196,ENSMUST00000207206,ENSMUST00000207278,ENSMUST00000207490,ENSMUST00000207654,ENSMUST00000207788,ENSMUST00000207848,ENSMUST00000208253,ENSMUST00000208551,ENSMUST00000208552,ENSMUST00000208556,ENSMUST00000209191	Med25	2887	3879	3341	3131	2321	2720
759.458	0.718513	0.110166	6.5221	6.93e-11	1.87e-08	ENSMUSG00000002980	ENSMUST00000003061,ENSMUST00000133271,ENSMUST00000133427,ENSMUST00000135632,ENSMUST00000155244	Bcam	521	590	639	756	671	823
4838.14	0.0260066	0.0649479	0.400423	0.688845	0.81353	ENSMUSG00000002981	ENSMUST00000055242,ENSMUST00000207704,ENSMUST00000208174,ENSMUST00000208215,ENSMUST00000208554,ENSMUST00000208594,ENSMUST00000208599,ENSMUST00000208846,ENSMUST00000208868	Clptm1	5045	5364	5642	4736	4054	3971
208.29	0.182031	0.142232	1.27981	0.200611	0.367222	ENSMUSG00000002983	ENSMUST00000049912,ENSMUST00000094762,ENSMUST00000098754,ENSMUST00000130543,ENSMUST00000131759,ENSMUST00000137615,ENSMUST00000141586,ENSMUST00000148040,ENSMUST00000153309,ENSMUST00000208087	Relb	212	192	242	207	169	198
2567.56	0.133591	0.0727654	1.83591	0.066371	0.16873	ENSMUSG00000002984	ENSMUST00000032555,ENSMUST00000093552,ENSMUST00000172705,ENSMUST00000173966,ENSMUST00000174476,ENSMUST00000208286	Tomm40	2770	2994	3201	2910	2362	2411
83894.1	0.0317452	0.120857	0.262667	0.792807	0.880226	ENSMUSG00000002985	ENSMUST00000003066,ENSMUST00000167646,ENSMUST00000172808,ENSMUST00000172983,ENSMUST00000173739,ENSMUST00000174064,ENSMUST00000174144,ENSMUST00000174191,ENSMUST00000174355,ENSMUST00000174710,ENSMUST00000207525	Apoe	71965	87227	88376	78830	57329	61483
616.268	0.0302656	0.120729	0.25069	0.802054	0.886833	ENSMUSG00000002996	ENSMUST00000167458,ENSMUST00000172314,ENSMUST00000175666,ENSMUST00000175686,ENSMUST00000176084,ENSMUST00000176103,ENSMUST00000176138,ENSMUST00000176520,ENSMUST00000176643	Hbp1	601	708	563	553	446	496
1440.29	-0.486437	0.146633	-3.31738	0.000908668	0.0072392	ENSMUSG00000002997	ENSMUST00000003079,ENSMUST00000036497,ENSMUST00000146865	Prkar2b	1602	1348	1582	721	962	839
967.371	-0.295782	0.0910783	-3.24756	0.001164	0.00872136	ENSMUSG00000003031	ENSMUST00000003115,ENSMUST00000067327,ENSMUST00000204807	Cdkn1b	909	1018	1055	604	602	690
294.728	0.459067	0.418547	1.09681	0.272724	0.451409	ENSMUSG00000003032	ENSMUST00000107619,ENSMUST00000129250,ENSMUST00000132746	Klf4	197	314	237	211	278	307
1359.28	-0.136663	0.0748154	-1.82667	0.0677496	0.171289	ENSMUSG00000003033	ENSMUST00000003117,ENSMUST00000126885,ENSMUST00000145213,ENSMUST00000151546,ENSMUST00000156735,ENSMUST00000212708,ENSMUST00000212841,ENSMUST00000212940	Ap1m1	1480	1627	1447	1144	999	1096
1256.39	-0.0273139	0.0699132	-0.390684	0.696031	0.818919	ENSMUSG00000003037	ENSMUST00000003121,ENSMUST00000128203,ENSMUST00000135613	Rab8a	1251	1284	1445	1104	948	1000
3331.34	0.163083	0.0850745	1.91694	0.0552449	0.14775	ENSMUSG00000003038	ENSMUST00000100472,ENSMUST00000102552,ENSMUST00000102553,ENSMUST00000105893,ENSMUST00000123234,ENSMUST00000125266,ENSMUST00000130809,ENSMUST00000136327,ENSMUST00000136859,ENSMUST00000137456,ENSMUST00000138458,ENSMUST00000145025,ENSMUST00000153622	Hmgn2	3388	3903	3754	3204	3398	3013
2291.72	0.0707995	0.0872738	0.811234	0.417231	0.600325	ENSMUSG00000003039	ENSMUST00000003123,ENSMUST00000212117	Fam32a	2229	2401	2207	1827	1993	1772
704.031	0.145862	0.0783438	1.86182	0.0626289	0.161722	ENSMUSG00000003062	ENSMUST00000039694,ENSMUST00000196268,ENSMUST00000196537,ENSMUST00000196712,ENSMUST00000197565,ENSMUST00000199278,ENSMUST00000199924,ENSMUST00000200323,ENSMUST00000221380,ENSMUST00000222869	Stard3nl	718	770	732	619	614	686
3226.37	0.103773	0.0666463	1.55707	0.119453	0.256673	ENSMUSG00000003068	ENSMUST00000003152,ENSMUST00000105370,ENSMUST00000105371,ENSMUST00000128992,ENSMUST00000129235,ENSMUST00000144108,ENSMUST00000144119,ENSMUST00000144883,ENSMUST00000152592	Stk11	3145	3731	3777	3371	2696	2868
213.807	-0.131278	0.126062	-1.04138	0.297701	0.479734	ENSMUSG00000003070	ENSMUST00000003154	Efna2	190	214	253	160	148	160
12428.6	0.208249	0.076968	2.70566	0.00681692	0.032094	ENSMUSG00000003072	ENSMUST00000003156,ENSMUST00000105366,ENSMUST00000105367,ENSMUST00000150347	Atp5d	12761	13712	16063	13860	12564	11865
3449.52	-0.0279305	0.0628422	-0.444455	0.656714	0.790262	ENSMUSG00000003099	ENSMUST00000003183,ENSMUST00000124573,ENSMUST00000127311,ENSMUST00000138353,ENSMUST00000142597,ENSMUST00000142831,ENSMUST00000145997,ENSMUST00000146920,ENSMUST00000153242,ENSMUST00000154880,ENSMUST00000156366	Ppp5c	3575	3745	3855	3044	2682	2841
383.02	0.0356306	0.11839	0.300959	0.763446	0.863288	ENSMUSG00000003119	ENSMUST00000003203,ENSMUST00000107538,ENSMUST00000107539,ENSMUST00000125152,ENSMUST00000145113,ENSMUST00000147441	Cdk12	357	470	394	339	274	365
284.643	0.247008	0.189954	1.30036	0.193478	0.358412	ENSMUSG00000003123	ENSMUST00000003207,ENSMUST00000054301,ENSMUST00000105177,ENSMUST00000149349,ENSMUST00000205698,ENSMUST00000205923,ENSMUST00000206588,ENSMUST00000206861	Lipe	289	425	252	330	289	273
4231.73	-0.259616	0.104268	-2.48988	0.0127785	0.0507983	ENSMUSG00000003131	ENSMUST00000172450,ENSMUST00000213853,ENSMUST00000214179,ENSMUST00000214996,ENSMUST00000215060,ENSMUST00000215427,ENSMUST00000216334,ENSMUST00000217514,ENSMUST00000217636	Pafah1b2	4819	4290	4937	3313	3102	2756
590.535	-0.0219893	0.14697	-0.149617	0.881067	0.933525	ENSMUSG00000003134	ENSMUST00000054462,ENSMUST00000192099,ENSMUST00000192531,ENSMUST00000193823,ENSMUST00000195854	Tbc1d8	701	925	593	567	477	667
688.544	-0.235572	0.0890849	-2.64435	0.00818481	0.0367777	ENSMUSG00000003135	ENSMUST00000003219,ENSMUST00000160145,ENSMUST00000161515,ENSMUST00000195567	Cnot11	818	746	786	579	493	491
2683.55	-0.209344	0.0603251	-3.47026	0.000519964	0.00467458	ENSMUSG00000003153	ENSMUST00000032476,ENSMUST00000165884,ENSMUST00000166135,ENSMUST00000168704,ENSMUST00000168801,ENSMUST00000169979,ENSMUST00000170724,ENSMUST00000171541	Slc2a3	3014	3072	3073	2215	1975	2003
706.932	-0.104068	0.0826206	-1.25959	0.207817	0.376264	ENSMUSG00000003154	ENSMUST00000003238,ENSMUST00000177927,ENSMUST00000203075	Foxj2	739	783	714	526	522	578
2044.51	0.10036	0.0734382	1.36659	0.171755	0.329674	ENSMUSG00000003161	ENSMUST00000003245,ENSMUST00000088786,ENSMUST00000144265,ENSMUST00000145119,ENSMUST00000148633,ENSMUST00000149420,ENSMUST00000197065	Sri	2092	2053	2217	1595	1773	1960
1915.35	-0.182068	0.0828121	-2.19856	0.027909	0.0899393	ENSMUSG00000003166	ENSMUST00000012152,ENSMUST00000066127,ENSMUST00000117082,ENSMUST00000117945,ENSMUST00000126919,ENSMUST00000135229,ENSMUST00000155611,ENSMUST00000155943,ENSMUST00000231306,ENSMUST00000231750	Dgcr2	2186	2121	1982	1703	1290	1355
790.399	0.0315922	0.144845	0.218111	0.827343	0.902771	ENSMUSG00000003184	ENSMUST00000003284,ENSMUST00000107834,ENSMUST00000207128,ENSMUST00000207129,ENSMUST00000207476,ENSMUST00000207521,ENSMUST00000207555,ENSMUST00000208143,ENSMUST00000208767,ENSMUST00000208906,ENSMUST00000208958,ENSMUST00000209006,ENSMUST00000209066	Irf3	762	972	1130	568	754	953
55.8028	0.167159	0.253215	0.660147	0.50916	0.677736	ENSMUSG00000003190	ENSMUST00000003290,ENSMUST00000207213,ENSMUST00000207342,ENSMUST00000207443,ENSMUST00000207755,ENSMUST00000208128	Bcl2l12	51	60	63	48	39	66
162.304	0.0688817	0.154146	0.44686	0.654976	0.788934	ENSMUSG00000003198	ENSMUST00000054780,ENSMUST00000224294,ENSMUST00000224379	Zfp959	132	210	185	152	117	162
2479.34	0.213201	0.0605596	3.52052	0.000430699	0.00407389	ENSMUSG00000003199	ENSMUST00000124302,ENSMUST00000133998,ENSMUST00000140926,ENSMUST00000149441,ENSMUST00000153197,ENSMUST00000159340,ENSMUST00000159420,ENSMUST00000159996,ENSMUST00000162883	Mpnd	2388	2694	2695	2605	2196	2237
1036.37	0.0731421	0.0850323	0.860168	0.389696	0.574531	ENSMUSG00000003200	ENSMUST00000003268,ENSMUST00000233034,ENSMUST00000233803	Sh3gl1	1032	1290	1128	993	823	1020
56.9176	0.00631058	0.278873	0.0226288	0.981946	0.989742	ENSMUSG00000003206	ENSMUST00000003274	Ebi3	62	50	54	52	37	42
267.619	-0.0145191	0.10749	-0.135074	0.892553	0.940692	ENSMUSG00000003208	ENSMUST00000086869,ENSMUST00000233204,ENSMUST00000233226,ENSMUST00000233661	Yju2	278	281	326	240	225	219
1335.27	-0.265863	0.0908721	-2.92568	0.00343701	0.0194494	ENSMUSG00000003226	ENSMUST00000003310,ENSMUST00000219332,ENSMUST00000220131	Ranbp2	1292	1455	1272	835	776	1005
401.436	-0.269906	0.131526	-2.05211	0.040159	0.117349	ENSMUSG00000003228	ENSMUST00000003313,ENSMUST00000235623,ENSMUST00000236876	Grk5	399	374	425	229	267	280
1184.18	-0.250629	0.0967543	-2.59036	0.00958753	0.041187	ENSMUSG00000003233	ENSMUST00000003318,ENSMUST00000169552,ENSMUST00000171572,ENSMUST00000171774	Dvl3	1182	1392	1304	926	668	961
1672.89	0.183191	0.0711475	2.5748	0.0100297	0.0425092	ENSMUSG00000003234	ENSMUST00000003319,ENSMUST00000135861,ENSMUST00000148679,ENSMUST00000152339,ENSMUST00000154660,ENSMUST00000231258,ENSMUST00000231590,ENSMUST00000232127,ENSMUST00000232490,ENSMUST00000232680	Abcf3	1582	1893	1917	1825	1472	1478
1458.54	0.0844834	0.0779152	1.0843	0.278233	0.457719	ENSMUSG00000003235	ENSMUST00000003320,ENSMUST00000148714,ENSMUST00000231315	Eif2b5	1454	1657	1678	1394	1319	1243
3581.36	0.178347	0.0711192	2.50772	0.0121514	0.0490298	ENSMUSG00000003269	ENSMUST00000056820,ENSMUST00000107729,ENSMUST00000209245,ENSMUST00000210137,ENSMUST00000210853,ENSMUST00000210898,ENSMUST00000211263,ENSMUST00000211783,ENSMUST00000223361	Cyth2	3636	4145	4153	4043	3252	3247
433.184	0.167513	0.153089	1.09422	0.273859	0.452671	ENSMUSG00000003271	ENSMUST00000075571,ENSMUST00000209435,ENSMUST00000209464,ENSMUST00000209739,ENSMUST00000210021,ENSMUST00000210147,ENSMUST00000210754,ENSMUST00000211779	Sult2b1	389	482	516	457	426	326
6524.08	0.160596	0.0620771	2.58704	0.00968047	0.0414835	ENSMUSG00000003273	ENSMUST00000003360,ENSMUST00000209796,ENSMUST00000210027,ENSMUST00000210872,ENSMUST00000211259	Car11	6090	7289	6962	5674	5714	6332
12582.1	-0.0774967	0.0919635	-0.84269	0.399402	0.58404	ENSMUSG00000003279	ENSMUST00000060072,ENSMUST00000097288,ENSMUST00000125691,ENSMUST00000126801,ENSMUST00000130971,ENSMUST00000133717,ENSMUST00000133983,ENSMUST00000135938,ENSMUST00000140728,ENSMUST00000146730,ENSMUST00000148486,ENSMUST00000150260,ENSMUST00000150798,ENSMUST00000155016,ENSMUST00000155823,ENSMUST00000156946,ENSMUST00000232998,ENSMUST00000233173,ENSMUST00000233283,ENSMUST00000233780	Dlgap1	12808	13194	13572	10406	10278	8524
116.283	-0.149379	0.278488	-0.536391	0.591688	0.741591	ENSMUSG00000003283	ENSMUST00000003370,ENSMUST00000109799,ENSMUST00000189688	Hck	123	135	120	66	90	110
1921.35	0.0297555	0.0674238	0.44132	0.658982	0.791559	ENSMUSG00000003299	ENSMUST00000003386,ENSMUST00000213977,ENSMUST00000214124,ENSMUST00000216175,ENSMUST00000216325,ENSMUST00000216466,ENSMUST00000216818,ENSMUST00000216824	Mrpl4	1928	2446	2421	2021	1606	1784
2385.7	0.108481	0.0663843	1.63414	0.10223	0.22937	ENSMUSG00000003308	ENSMUST00000049567,ENSMUST00000164812,ENSMUST00000193247,ENSMUST00000193982,ENSMUST00000194542,ENSMUST00000216436	Keap1	2331	2645	2401	2340	1965	1904
29.353	0.358273	0.30169	1.18755	0.235009	0.409808	ENSMUSG00000003309	ENSMUST00000003397,ENSMUST00000115433,ENSMUST00000213250,ENSMUST00000213483,ENSMUST00000213762	Ap1m2	29	41	42	48	31	33
3196.18	-0.025111	0.0745152	-0.336992	0.736123	0.845564	ENSMUSG00000003316	ENSMUST00000003404,ENSMUST00000164283,ENSMUST00000168741,ENSMUST00000169020	Glg1	3468	3599	3715	3064	2529	2696
2778.93	0.0986943	0.064508	1.52996	0.126028	0.266339	ENSMUSG00000003344	ENSMUST00000003434,ENSMUST00000126980,ENSMUST00000131876,ENSMUST00000147162,ENSMUST00000151794	Btbd2	2596	3002	2808	2663	2043	2334
6278.84	-0.0783133	0.0678247	-1.15464	0.248236	0.424788	ENSMUSG00000003345	ENSMUST00000079773,ENSMUST00000085435,ENSMUST00000217902,ENSMUST00000218093,ENSMUST00000219814,ENSMUST00000220025,ENSMUST00000220163,ENSMUST00000220431	Csnk1g2	6058	6859	6730	4982	4746	4780
5975.78	0.114143	0.0694875	1.64264	0.100458	0.226403	ENSMUSG00000003346	ENSMUST00000003436,ENSMUST00000187646,ENSMUST00000189605,ENSMUST00000191440	Abhd17a	5303	6473	6464	5552	5072	4735
292.922	0.00879051	0.160198	0.0548728	0.95624	0.97664	ENSMUSG00000003348	ENSMUST00000003438,ENSMUST00000218090,ENSMUST00000218439,ENSMUST00000220138	Mob3a	307	231	297	229	188	244
12110	-0.0700804	0.0811928	-0.863136	0.388062	0.572718	ENSMUSG00000003352	ENSMUST00000003442,ENSMUST00000109150,ENSMUST00000229223,ENSMUST00000229282,ENSMUST00000230064,ENSMUST00000230490,ENSMUST00000230769	Cacnb3	11053	12225	13871	8640	8963	9979
255.899	0.325144	0.12457	2.61012	0.00905098	0.0395129	ENSMUSG00000003354	ENSMUST00000003444,ENSMUST00000229471	Ccdc65	248	288	307	279	258	287
37.0083	0.102926	0.260443	0.395196	0.692698	0.81629	ENSMUSG00000003355	ENSMUST00000003445,ENSMUST00000229562,ENSMUST00000230743	Fkbp11	40	52	40	39	27	45
1505.71	-0.024432	0.0650166	-0.37578	0.70708	0.825509	ENSMUSG00000003360	ENSMUST00000003450,ENSMUST00000159170,ENSMUST00000159423,ENSMUST00000160506,ENSMUST00000161030,ENSMUST00000162384,ENSMUST00000228973	Ddx23	1499	1695	1786	1398	1097	1334
15830.5	-0.174099	0.0677384	-2.57017	0.010165	0.0428885	ENSMUSG00000003363	ENSMUST00000117095,ENSMUST00000117611,ENSMUST00000127240,ENSMUST00000131106,ENSMUST00000142981,ENSMUST00000143903,ENSMUST00000150964,ENSMUST00000155287	Pld3	15787	16730	16627	12321	10507	11234
8158.1	0.102083	0.0832384	1.22639	0.220051	0.391332	ENSMUSG00000003378	ENSMUST00000003468,ENSMUST00000205328,ENSMUST00000205661,ENSMUST00000205993,ENSMUST00000206095,ENSMUST00000206132,ENSMUST00000206134	Grik5	7151	9705	8825	7742	6400	7339
3893.44	0.305934	0.0933666	3.2767	0.00105027	0.00811464	ENSMUSG00000003380	ENSMUST00000076961,ENSMUST00000205771,ENSMUST00000205871,ENSMUST00000206222,ENSMUST00000206868,ENSMUST00000206941	Rabac1	3669	4119	4380	4725	3644	3368
391.258	-0.354518	0.109427	-3.23977	0.00119626	0.00889052	ENSMUSG00000003382	ENSMUST00000117293,ENSMUST00000119109,ENSMUST00000136680,ENSMUST00000152010,ENSMUST00000170036	Etv3	465	468	383	288	251	267
1945.08	-0.0379065	0.0783168	-0.484015	0.628375	0.769784	ENSMUSG00000003402	ENSMUST00000003493,ENSMUST00000115331,ENSMUST00000214565,ENSMUST00000215795,ENSMUST00000216344	Prkcsh	1994	2473	2401	1938	1636	1639
9293.01	-0.00537236	0.0712633	-0.0753874	0.939906	0.967223	ENSMUSG00000003410	ENSMUST00000003501,ENSMUST00000213700,ENSMUST00000215901	Elavl3	9134	10979	11729	7831	8057	8804
1704.58	-0.115715	0.101242	-1.14295	0.253061	0.430465	ENSMUSG00000003411	ENSMUST00000003502,ENSMUST00000106650,ENSMUST00000106651,ENSMUST00000157062	Rab3b	1834	2170	2117	1754	1421	1226
83.8907	0.420063	0.217993	1.92696	0.0539852	0.145208	ENSMUSG00000003418	ENSMUST00000003509,ENSMUST00000150781	St8sia6	43	85	70	86	59	61
828.115	0.364975	0.145802	2.50322	0.0123069	0.0495037	ENSMUSG00000003420	ENSMUST00000003512,ENSMUST00000209830,ENSMUST00000210642,ENSMUST00000211085,ENSMUST00000211535,ENSMUST00000211668	Fcgrt	617	721	792	585	697	855
1772.74	0.0842352	0.065786	1.28044	0.20039	0.366946	ENSMUSG00000003421	ENSMUST00000003513,ENSMUST00000107829,ENSMUST00000209243,ENSMUST00000209308,ENSMUST00000209901,ENSMUST00000210088,ENSMUST00000210520,ENSMUST00000210668,ENSMUST00000210998,ENSMUST00000211465	Nosip	1877	2058	2200	1878	1627	1569
701.475	0.239409	0.0859645	2.78498	0.00535311	0.0267883	ENSMUSG00000003423	ENSMUST00000085375,ENSMUST00000107811,ENSMUST00000209400,ENSMUST00000209847,ENSMUST00000209954,ENSMUST00000210139,ENSMUST00000211336,ENSMUST00000211414,ENSMUST00000211709	Pih1d1	752	754	748	715	672	693
11507.7	0.293534	0.100349	2.92514	0.00344298	0.0194549	ENSMUSG00000003429	ENSMUST00000003521,ENSMUST00000209838,ENSMUST00000211583,ENSMUST00000211725	Rps11	11125	12476	12831	13154	12184	9370
2624.75	-0.0167368	0.0817596	-0.204707	0.837801	0.909062	ENSMUSG00000003435	ENSMUST00000003527,ENSMUST00000207563,ENSMUST00000207879,ENSMUST00000208243,ENSMUST00000208367,ENSMUST00000208726,ENSMUST00000209105,ENSMUST00000209141	Supt5	2717	3227	2960	2515	1907	2469
76.7426	0.145437	0.210714	0.690214	0.490059	0.662138	ENSMUSG00000003436	ENSMUST00000108315,ENSMUST00000138721,ENSMUST00000145512	Dll3	72	95	105	69	79	86
1650.81	0.0974867	0.100179	0.97313	0.330489	0.51461	ENSMUSG00000003437	ENSMUST00000003529,ENSMUST00000122857,ENSMUST00000132910,ENSMUST00000143201,ENSMUST00000145339,ENSMUST00000146604,ENSMUST00000146886,ENSMUST00000146913,ENSMUST00000152512,ENSMUST00000154823	Paf1	1618	2096	1951	1759	1259	1724
769.847	0.00636319	0.0858384	0.0741299	0.940907	0.96782	ENSMUSG00000003438	ENSMUST00000081946,ENSMUST00000131849,ENSMUST00000134263,ENSMUST00000135220,ENSMUST00000136427,ENSMUST00000151990	Timm50	805	836	981	717	681	656
690.273	0.110435	0.0955306	1.15602	0.247674	0.424169	ENSMUSG00000003444	ENSMUST00000003536	Med29	725	770	910	700	658	667
712.596	-0.15336	0.095772	-1.60131	0.109309	0.240596	ENSMUSG00000003452	ENSMUST00000003544,ENSMUST00000086829,ENSMUST00000111513,ENSMUST00000130270,ENSMUST00000140759,ENSMUST00000172926,ENSMUST00000173408,ENSMUST00000174886,ENSMUST00000203502	Bicd1	710	758	759	525	553	482
1343.92	-0.0275956	0.0837134	-0.329644	0.741669	0.849122	ENSMUSG00000003458	ENSMUST00000003550,ENSMUST00000122986,ENSMUST00000135928,ENSMUST00000140643,ENSMUST00000142825,ENSMUST00000146137	Ncstn	1330	1540	1437	1260	897	1153
2186.03	-0.0330173	0.0664743	-0.496693	0.619406	0.762988	ENSMUSG00000003464	ENSMUST00000075895,ENSMUST00000111252,ENSMUST00000127662,ENSMUST00000133081,ENSMUST00000133546,ENSMUST00000147799	Pex19	2232	2314	2526	1963	1723	1712
15336.1	0.0806798	0.068893	1.17109	0.241563	0.417182	ENSMUSG00000003469	ENSMUST00000003561,ENSMUST00000159180	Phyhip	15254	16043	16698	14612	12803	12206
26.0381	0.320181	0.349599	0.915851	0.359745	0.544361	ENSMUSG00000003476	ENSMUST00000003568,ENSMUST00000095898,ENSMUST00000114374,ENSMUST00000164012,ENSMUST00000166954,ENSMUST00000169777,ENSMUST00000204117,ENSMUST00000212633,ENSMUST00000213026	Crhr2	18	34	16	24	22	20
63.8056	0.765443	0.380972	2.00918	0.0445176	0.126509	ENSMUSG00000003477	ENSMUST00000003569,ENSMUST00000152720	Inmt	21	22	44	22	39	54
1186.59	-0.0647131	0.0867946	-0.745589	0.455916	0.634122	ENSMUSG00000003500	ENSMUST00000078155,ENSMUST00000159124,ENSMUST00000160613,ENSMUST00000160749,ENSMUST00000160878,ENSMUST00000161654,ENSMUST00000162099,ENSMUST00000162215,ENSMUST00000162242,ENSMUST00000162739	Impdh1	1136	1258	1330	883	850	1049
4330.32	-0.450774	0.0880494	-5.11956	3.06e-07	1.51e-05	ENSMUSG00000003518	ENSMUST00000003612,ENSMUST00000107172,ENSMUST00000107173,ENSMUST00000125794,ENSMUST00000143177,ENSMUST00000151678,ENSMUST00000176261	Dusp3	5007	4080	4736	2554	2616	2759
1491.02	0.460757	0.143744	3.2054	0.00134873	0.00973166	ENSMUSG00000003526	ENSMUST00000003620,ENSMUST00000123969,ENSMUST00000126087,ENSMUST00000132241,ENSMUST00000136776,ENSMUST00000139861,ENSMUST00000141635,ENSMUST00000232384,ENSMUST00000232502,ENSMUST00000232554	Prodh	1256	1688	1707	1896	1453	1640
993.193	0.132628	0.106421	1.24625	0.212673	0.382287	ENSMUSG00000003527	ENSMUST00000003621,ENSMUST00000231921,ENSMUST00000232111,ENSMUST00000232366,ENSMUST00000232423	Ess2	995	1268	1068	1200	753	906
1114.86	0.100578	0.0867939	1.15882	0.246531	0.422939	ENSMUSG00000003528	ENSMUST00000003622,ENSMUST00000129270,ENSMUST00000131507,ENSMUST00000142022,ENSMUST00000147384,ENSMUST00000150925	Slc25a1	1017	1256	1190	942	900	1054
2216.24	0.287027	0.0754081	3.80632	0.00014105	0.00173746	ENSMUSG00000003531	ENSMUST00000066027,ENSMUST00000076757,ENSMUST00000143343,ENSMUST00000148372,ENSMUST00000148521,ENSMUST00000151266,ENSMUST00000153123,ENSMUST00000155387	Dgcr6	2146	2338	2546	2269	2293	2116
1359.65	-0.221715	0.116089	-1.90988	0.0561492	0.149492	ENSMUSG00000003534	ENSMUST00000003628,ENSMUST00000097333,ENSMUST00000117301,ENSMUST00000119825,ENSMUST00000134995,ENSMUST00000135078,ENSMUST00000145900,ENSMUST00000146472,ENSMUST00000148065,ENSMUST00000155628,ENSMUST00000155957,ENSMUST00000166980	Ddr1	1422	1455	1460	824	894	1194
495.282	0.613608	0.187922	3.26523	0.00109377	0.00835909	ENSMUSG00000003541	ENSMUST00000003635	Ier3	272	402	500	497	382	520
394.972	-0.637726	0.476843	-1.33739	0.181095	0.342381	ENSMUSG00000003545	ENSMUST00000003640,ENSMUST00000207334,ENSMUST00000207716,ENSMUST00000208230,ENSMUST00000208326,ENSMUST00000208446,ENSMUST00000208505	Fosb	274	388	463	196	187	177
762.842	0.201575	0.11061	1.8224	0.068394	0.172492	ENSMUSG00000003546	ENSMUST00000003642,ENSMUST00000233974	Klc4	669	816	911	644	641	865
815.049	0.116899	0.0838107	1.39479	0.163079	0.318385	ENSMUSG00000003549	ENSMUST00000003645,ENSMUST00000160192,ENSMUST00000160369,ENSMUST00000160909,ENSMUST00000161378,ENSMUST00000162197,ENSMUST00000162992,ENSMUST00000176723,ENSMUST00000176818,ENSMUST00000177486	Ercc1	823	1060	1069	934	771	789
257.781	-0.00380213	0.148806	-0.0255509	0.979616	0.988674	ENSMUSG00000003559	ENSMUST00000003655,ENSMUST00000235266,ENSMUST00000235842,ENSMUST00000236063,ENSMUST00000236465,ENSMUST00000236473,ENSMUST00000237219	As3mt	221	248	252	147	199	214
258.573	-0.0147399	0.128669	-0.114556	0.908797	0.949629	ENSMUSG00000003573	ENSMUST00000003669,ENSMUST00000087467,ENSMUST00000110124,ENSMUST00000135368,ENSMUST00000135692,ENSMUST00000140212,ENSMUST00000143528,ENSMUST00000155711	Homer3	252	284	279	236	195	199
5606.77	0.0888738	0.0835612	1.06358	0.28752	0.468161	ENSMUSG00000003575	ENSMUST00000076615,ENSMUST00000125273,ENSMUST00000125613,ENSMUST00000142769,ENSMUST00000153632	Crtc1	4688	6274	5418	4885	4065	4633
702.749	0.251728	0.0993951	2.5326	0.0113219	0.0465247	ENSMUSG00000003581	ENSMUST00000003677,ENSMUST00000124670,ENSMUST00000127165,ENSMUST00000145705	Rnf215	670	802	731	681	594	776
1112.76	-0.136909	0.0670818	-2.04092	0.0412583	0.119554	ENSMUSG00000003585	ENSMUST00000003681,ENSMUST00000123901,ENSMUST00000132421,ENSMUST00000133631,ENSMUST00000136420,ENSMUST00000145173	Sec14l2	1218	1389	1356	1007	877	930
458.562	0.0943033	0.10617	0.888227	0.374418	0.559138	ENSMUSG00000003604	ENSMUST00000003705,ENSMUST00000099588,ENSMUST00000127894	Aven	480	548	610	447	443	473
760.009	0.786988	0.314541	2.50202	0.0123487	0.0496207	ENSMUSG00000003617	ENSMUST00000003714,ENSMUST00000091309,ENSMUST00000108325,ENSMUST00000108328,ENSMUST00000108329,ENSMUST00000125994,ENSMUST00000128615,ENSMUST00000129135,ENSMUST00000131454,ENSMUST00000131811,ENSMUST00000150264,ENSMUST00000172605,ENSMUST00000172860,ENSMUST00000173779,ENSMUST00000173848,ENSMUST00000174803	Cp	545	837	567	800	620	1217
818.836	-0.29887	0.119506	-2.50088	0.0123886	0.0497151	ENSMUSG00000003623	ENSMUST00000003720,ENSMUST00000146115,ENSMUST00000157024	Crot	793	1158	1026	617	608	655
529.553	0.121114	0.173692	0.697292	0.48562	0.658266	ENSMUSG00000003644	ENSMUST00000003741,ENSMUST00000105894,ENSMUST00000129636,ENSMUST00000137486,ENSMUST00000157067,ENSMUST00000168974,ENSMUST00000173961,ENSMUST00000173989,ENSMUST00000174481	Rps6ka1	484	471	463	323	381	504
468.684	0.599639	0.136619	4.38913	1.14e-05	0.000253752	ENSMUSG00000003657	ENSMUST00000003754,ENSMUST00000212297	Calb2	360	477	433	549	544	399
2415.59	0.0984951	0.0543786	1.81128	0.070097	0.175377	ENSMUSG00000003660	ENSMUST00000103220,ENSMUST00000131435,ENSMUST00000140868,ENSMUST00000142327,ENSMUST00000143481	Snrnp200	2453	2633	2773	2333	2016	2227
1820	0.0188823	0.0703146	0.26854	0.788284	0.877952	ENSMUSG00000003662	ENSMUST00000003759,ENSMUST00000143575,ENSMUST00000172636,ENSMUST00000174030,ENSMUST00000174863	Ciao1	2011	2148	2227	1824	1601	1628
405.83	0.253566	0.109218	2.32166	0.0202514	0.0713785	ENSMUSG00000003680	ENSMUST00000003777,ENSMUST00000176080,ENSMUST00000176331,ENSMUST00000176496,ENSMUST00000176610,ENSMUST00000176688,ENSMUST00000176719,ENSMUST00000176747,ENSMUST00000176991,ENSMUST00000177056,ENSMUST00000177216,ENSMUST00000189739	Taf6l	424	425	472	427	361	445
798.645	-0.39976	0.117308	-3.40778	0.000654942	0.0055704	ENSMUSG00000003721	ENSMUST00000003818,ENSMUST00000071064,ENSMUST00000159085,ENSMUST00000159125,ENSMUST00000159192,ENSMUST00000159528,ENSMUST00000160688,ENSMUST00000160968,ENSMUST00000161068,ENSMUST00000161818,ENSMUST00000162019,ENSMUST00000162582,ENSMUST00000162790,ENSMUST00000186915	Insig2	864	752	990	537	491	518
1562	-0.27425	0.0694694	-3.94779	7.89e-05	0.00110658	ENSMUSG00000003731	ENSMUST00000003828,ENSMUST00000102590,ENSMUST00000126010,ENSMUST00000138916,ENSMUST00000146215,ENSMUST00000146361	Kpna6	1704	1683	1832	1194	1035	1148
676.13	-0.387432	0.13549	-2.85948	0.00424334	0.0227179	ENSMUSG00000003746	ENSMUST00000003843,ENSMUST00000105469,ENSMUST00000105470,ENSMUST00000133330,ENSMUST00000146483,ENSMUST00000218317,ENSMUST00000219234,ENSMUST00000220088	Man1a	790	703	837	455	464	474
123.777	0.143493	0.262667	0.546292	0.584865	0.736544	ENSMUSG00000003752	ENSMUST00000003850,ENSMUST00000147170,ENSMUST00000149067,ENSMUST00000206441	Itpkc	90	118	89	108	77	71
707.046	-0.11559	0.101919	-1.13413	0.256739	0.434207	ENSMUSG00000003762	ENSMUST00000003860,ENSMUST00000108378,ENSMUST00000123012,ENSMUST00000128090,ENSMUST00000142910,ENSMUST00000143372,ENSMUST00000206312	Coq8b	754	942	976	668	538	721
1088.09	0.203945	0.0693615	2.94032	0.00327873	0.0187922	ENSMUSG00000003778	ENSMUST00000003876,ENSMUST00000097626,ENSMUST00000115765,ENSMUST00000115766,ENSMUST00000127159,ENSMUST00000145431,ENSMUST00000152612,ENSMUST00000153569	Brd8	1059	1206	1083	1032	920	1062
827.663	0.18796	0.0981633	1.91477	0.0555221	0.148303	ENSMUSG00000003808	ENSMUST00000003906,ENSMUST00000109754,ENSMUST00000129595,ENSMUST00000141480,ENSMUST00000144404,ENSMUST00000156970	Farsa	844	1064	955	1026	672	855
800.792	0.40378	0.0799742	5.04887	4.44e-07	2.02e-05	ENSMUSG00000003809	ENSMUST00000003907,ENSMUST00000109745,ENSMUST00000128023,ENSMUST00000136462,ENSMUST00000139180,ENSMUST00000142748	Gcdh	764	934	919	900	834	967
3875.84	-0.182825	0.0843316	-2.16793	0.0301639	0.0955077	ENSMUSG00000003810	ENSMUST00000003908,ENSMUST00000106484,ENSMUST00000106485,ENSMUST00000106486,ENSMUST00000123072,ENSMUST00000123761,ENSMUST00000128252,ENSMUST00000128713,ENSMUST00000131809,ENSMUST00000134460,ENSMUST00000144281,ENSMUST00000147262,ENSMUST00000147459,ENSMUST00000151347,ENSMUST00000156884,ENSMUST00000239177,ENSMUST00000239239	Mast2	3929	4619	4240	3238	2402	3187
1229.73	0.676305	0.104528	6.47009	9.79e-11	2.43e-08	ENSMUSG00000003812	ENSMUST00000003910,ENSMUST00000109744,ENSMUST00000128400,ENSMUST00000134569,ENSMUST00000135219,ENSMUST00000145292,ENSMUST00000148573,ENSMUST00000153215,ENSMUST00000155942	Dnase2a	1079	1132	1366	1705	1413	1342
1747.23	-0.137793	0.0641398	-2.14833	0.0316877	0.0986142	ENSMUSG00000003813	ENSMUST00000003911,ENSMUST00000109761,ENSMUST00000125711,ENSMUST00000128035,ENSMUST00000134395,ENSMUST00000144675,ENSMUST00000144994	Rad23a	1766	1838	1846	1351	1258	1260
9758.13	-0.309311	0.116441	-2.65637	0.0078988	0.0358154	ENSMUSG00000003814	ENSMUST00000003912,ENSMUST00000125998,ENSMUST00000128028,ENSMUST00000154774	Calr	11621	12842	16219	8056	8310	9201
97.0624	0.705288	0.260601	2.70639	0.0068019	0.032033	ENSMUSG00000003824	ENSMUST00000003922,ENSMUST00000136026,ENSMUST00000144466,ENSMUST00000170296	Syce2	94	135	89	216	99	91
1744.03	-0.209076	0.0802413	-2.6056	0.00917146	0.0399144	ENSMUSG00000003847	ENSMUST00000075922,ENSMUST00000077440,ENSMUST00000125721,ENSMUST00000126333,ENSMUST00000126397,ENSMUST00000133026,ENSMUST00000144100,ENSMUST00000147588,ENSMUST00000148006,ENSMUST00000149972,ENSMUST00000151114,ENSMUST00000151582,ENSMUST00000154474,ENSMUST00000169453	Nfat5	1618	1869	1773	1143	1119	1290
782.1	0.0914364	0.0877445	1.04208	0.297377	0.479508	ENSMUSG00000003848	ENSMUST00000003946,ENSMUST00000076585,ENSMUST00000109273,ENSMUST00000163757,ENSMUST00000163973,ENSMUST00000165266,ENSMUST00000169311,ENSMUST00000170796	Nob1	833	934	852	862	576	750
114.299	0.191678	0.171687	1.11643	0.264236	0.44253	ENSMUSG00000003849	ENSMUST00000003947	Nqo1	89	136	112	99	106	94
5905.93	-0.112074	0.0683566	-1.63955	0.101099	0.227387	ENSMUSG00000003863	ENSMUST00000003961,ENSMUST00000209424,ENSMUST00000210248,ENSMUST00000210479,ENSMUST00000210586,ENSMUST00000210844,ENSMUST00000211067,ENSMUST00000211098	Ppfia3	5348	6174	6027	4414	3748	4532
472.259	-0.0481031	0.0989641	-0.486066	0.62692	0.768666	ENSMUSG00000003865	ENSMUST00000003964,ENSMUST00000209230,ENSMUST00000209640,ENSMUST00000210563,ENSMUST00000210715,ENSMUST00000211150	Gys1	441	555	531	409	324	421
693.396	-0.00883283	0.0880671	-0.100297	0.920109	0.956422	ENSMUSG00000003868	ENSMUST00000107771,ENSMUST00000209426,ENSMUST00000210271,ENSMUST00000210439,ENSMUST00000211214,ENSMUST00000211440,ENSMUST00000211478,ENSMUST00000211666	Ruvbl2	700	801	906	669	544	656
2556.51	0.337351	0.116437	2.89729	0.00376404	0.0207361	ENSMUSG00000003872	ENSMUST00000003971,ENSMUST00000209226,ENSMUST00000209756,ENSMUST00000210216,ENSMUST00000210865,ENSMUST00000211416	Lin7b	2451	2354	3097	2233	2746	2795
1557.81	0.285652	0.0617243	4.62787	3.69e-06	0.000103331	ENSMUSG00000003873	ENSMUST00000033093,ENSMUST00000210019,ENSMUST00000210392,ENSMUST00000211195,ENSMUST00000211365,ENSMUST00000211615	Bax	1477	1709	1781	1700	1485	1538
797.709	-0.0614872	0.107776	-0.57051	0.568332	0.72331	ENSMUSG00000003923	ENSMUST00000092430,ENSMUST00000105432,ENSMUST00000121685,ENSMUST00000145220,ENSMUST00000152505	Tfam	819	894	857	721	603	600
677.909	-0.195885	0.0861448	-2.27391	0.0229714	0.0780018	ENSMUSG00000003929	ENSMUST00000054072,ENSMUST00000234016,ENSMUST00000235063	Zfp81	669	725	720	500	480	460
1906.13	-0.0806273	0.116994	-0.689158	0.490724	0.662692	ENSMUSG00000003934	ENSMUST00000004036	Efnb3	1840	2319	1864	1474	1500	1458
6395.07	-0.310335	0.103847	-2.9884	0.00280445	0.0167278	ENSMUSG00000003948	ENSMUST00000004050,ENSMUST00000107887	Mmd	7132	6436	7432	4533	4609	4079
5075.97	-0.241492	0.108677	-2.2221	0.0262765	0.0860465	ENSMUSG00000003949	ENSMUST00000004051,ENSMUST00000043658,ENSMUST00000107881,ENSMUST00000137957,ENSMUST00000145786,ENSMUST00000176001	Hlf	4972	5084	5442	3387	3434	3406
775.901	0.265831	0.0992874	2.67739	0.00741982	0.0342	ENSMUSG00000003955	ENSMUST00000004057,ENSMUST00000231351,ENSMUST00000231379,ENSMUST00000232390	Fam162a	818	931	969	854	880	809
15378.7	0.272374	0.0997233	2.7313	0.00630854	0.0302698	ENSMUSG00000003970	ENSMUST00000004072,ENSMUST00000229183,ENSMUST00000229591	Rpl8	13992	16407	17668	17700	15006	12445
734.031	-0.234797	0.173972	-1.34962	0.177137	0.337416	ENSMUSG00000003974	ENSMUST00000004076	Grm3	632	571	633	265	431	523
1661.59	0.131828	0.116816	1.12851	0.259106	0.436939	ENSMUSG00000003992	ENSMUST00000004094,ENSMUST00000042122,ENSMUST00000133984,ENSMUST00000137493,ENSMUST00000137658,ENSMUST00000138488,ENSMUST00000141381,ENSMUST00000144659,ENSMUST00000156547,ENSMUST00000231481	Ssbp2	1637	1942	1820	1949	1444	1220
234.455	0.34865	0.110725	3.14878	0.00163952	0.0112603	ENSMUSG00000004018	ENSMUST00000004120,ENSMUST00000109509,ENSMUST00000134445,ENSMUST00000136830,ENSMUST00000143471	Fancl	222	275	239	255	236	240
2731.99	-0.176441	0.0681714	-2.5882	0.00964787	0.0413552	ENSMUSG00000004031	ENSMUST00000004133,ENSMUST00000192709,ENSMUST00000194578,ENSMUST00000195271	Brinp2	3038	3494	3158	2590	1960	2157
5917.04	0.385296	0.107986	3.56803	0.000359673	0.00353267	ENSMUSG00000004032	ENSMUST00000004134,ENSMUST00000167387,ENSMUST00000167523,ENSMUST00000169365,ENSMUST00000170058,ENSMUST00000172247	Gstm5	4491	6027	5900	6278	5589	4773
708.404	0.605235	0.115685	5.23173	1.68e-07	9.36e-06	ENSMUSG00000004035	ENSMUST00000004137,ENSMUST00000106687,ENSMUST00000106688,ENSMUST00000124215,ENSMUST00000133947	Gstm7	584	660	724	824	802	703
936.568	-0.0498111	0.12374	-0.402546	0.687283	0.812503	ENSMUSG00000004040	ENSMUST00000092671,ENSMUST00000103114,ENSMUST00000127638,ENSMUST00000130686,ENSMUST00000137093,ENSMUST00000137367,ENSMUST00000138438,ENSMUST00000146971,ENSMUST00000151544,ENSMUST00000152601,ENSMUST00000152623,ENSMUST00000154170,ENSMUST00000155972,ENSMUST00000156645	Stat3	941	982	929	791	599	772
41.5392	-0.722394	0.27971	-2.58266	0.00980426	0.041876	ENSMUSG00000004043	ENSMUST00000004145,ENSMUST00000107356,ENSMUST00000107357,ENSMUST00000133036,ENSMUST00000135272,ENSMUST00000138083,ENSMUST00000154087	Stat5a	42	63	49	32	15	26
1007.99	0.0324381	0.125995	0.257455	0.796828	0.883559	ENSMUSG00000004044	ENSMUST00000060792,ENSMUST00000132934	Cavin1	832	1289	1153	929	692	991
772.1	-0.0385263	0.0944658	-0.407834	0.683396	0.809791	ENSMUSG00000004054	ENSMUST00000004156,ENSMUST00000235661,ENSMUST00000235727,ENSMUST00000235891,ENSMUST00000237032	Map3k11	736	874	845	656	533	680
2815.8	-0.206473	0.145453	-1.41952	0.155748	0.308043	ENSMUSG00000004056	ENSMUST00000051356,ENSMUST00000085917,ENSMUST00000108342,ENSMUST00000108343,ENSMUST00000108344,ENSMUST00000128540,ENSMUST00000136962,ENSMUST00000136981,ENSMUST00000138459,ENSMUST00000142365,ENSMUST00000143347,ENSMUST00000143499,ENSMUST00000147263,ENSMUST00000167435	Akt2	2767	2464	3049	1355	2059	2179
1150.52	-0.278171	0.0813856	-3.41794	0.000630964	0.00541366	ENSMUSG00000004069	ENSMUST00000060067,ENSMUST00000115854,ENSMUST00000138495,ENSMUST00000144815,ENSMUST00000229529	Dnaja3	1253	1261	1332	935	726	823
3036.08	0.148466	0.0709728	2.09188	0.0364495	0.109313	ENSMUSG00000004070	ENSMUST00000004172,ENSMUST00000118885,ENSMUST00000120232,ENSMUST00000121529,ENSMUST00000140367,ENSMUST00000154117	Hmox2	3194	3531	3773	3364	2930	2779
7005.12	0.0806013	0.0931346	0.865428	0.386804	0.571712	ENSMUSG00000004071	ENSMUST00000004173,ENSMUST00000117713,ENSMUST00000118703,ENSMUST00000140187,ENSMUST00000147225,ENSMUST00000152667,ENSMUST00000229452	Cdip1	7509	8025	8111	8051	6044	5443
212.356	-0.0208692	0.146652	-0.142304	0.88684	0.937096	ENSMUSG00000004085	ENSMUST00000090824,ENSMUST00000112073,ENSMUST00000135204,ENSMUST00000135469,ENSMUST00000144111,ENSMUST00000150126	Map3k20	175	236	230	153	142	198
2101.1	0.17073	0.0773499	2.20724	0.0272972	0.0885343	ENSMUSG00000004096	ENSMUST00000004200,ENSMUST00000213913,ENSMUST00000215143,ENSMUST00000216619	Cwc15	2009	2294	2430	2104	1909	1894
151.076	-0.15366	0.267098	-0.575292	0.565094	0.720894	ENSMUSG00000004098	ENSMUST00000004201,ENSMUST00000145974	Col5a3	160	286	192	173	84	193
1109.56	0.0433752	0.0773722	0.560605	0.575067	0.728377	ENSMUSG00000004099	ENSMUST00000004202,ENSMUST00000177754,ENSMUST00000178110,ENSMUST00000214964,ENSMUST00000215545,ENSMUST00000216135,ENSMUST00000216540	Dnmt1	1077	1317	1233	992	856	1072
753.886	0.158029	0.125239	1.26182	0.207013	0.375375	ENSMUSG00000004100	ENSMUST00000004203,ENSMUST00000135608,ENSMUST00000145231,ENSMUST00000147780,ENSMUST00000153227,ENSMUST00000157047,ENSMUST00000214331	Ppan	851	1011	835	951	620	789
97.9028	0.243499	0.371321	0.655766	0.511975	0.679523	ENSMUSG00000004105	ENSMUST00000004208,ENSMUST00000139148,ENSMUST00000143252,ENSMUST00000193373	Angptl2	44	57	47	22	40	75
4333.83	-0.456425	0.0667894	-6.8338	8.27e-12	2.87e-09	ENSMUSG00000004110	ENSMUST00000004214,ENSMUST00000186256,ENSMUST00000187541,ENSMUST00000188321,ENSMUST00000188384,ENSMUST00000188965,ENSMUST00000211821,ENSMUST00000226546,ENSMUST00000238369	Cacna1e	5089	5630	5174	3140	2957	2942
2049.92	-0.150431	0.0976393	-1.54068	0.123394	0.262765	ENSMUSG00000004113	ENSMUST00000041342,ENSMUST00000070864,ENSMUST00000100348,ENSMUST00000102939,ENSMUST00000114447,ENSMUST00000124183,ENSMUST00000125798,ENSMUST00000131861,ENSMUST00000133892,ENSMUST00000155356	Cacna1b	2070	2562	2030	1525	1283	1895
184.085	-0.0828415	0.1443	-0.574094	0.565904	0.721633	ENSMUSG00000004127	ENSMUST00000040321,ENSMUST00000159481,ENSMUST00000159622,ENSMUST00000161141,ENSMUST00000161791,ENSMUST00000162864	Trmt10a	215	221	177	145	159	148
1723.87	-0.272018	0.138085	-1.96993	0.0488465	0.135321	ENSMUSG00000004151	ENSMUST00000095767,ENSMUST00000159334,ENSMUST00000160244,ENSMUST00000160701,ENSMUST00000160856,ENSMUST00000160996,ENSMUST00000161164,ENSMUST00000161513,ENSMUST00000161591,ENSMUST00000161980,ENSMUST00000162563,ENSMUST00000162730,ENSMUST00000220492	Etv1	2012	1587	1992	1100	1358	1156
19138.7	0.0649031	0.0801443	0.809828	0.418039	0.600895	ENSMUSG00000004187	ENSMUST00000004294,ENSMUST00000229112,ENSMUST00000229513,ENSMUST00000230124,ENSMUST00000230451,ENSMUST00000230964	Kifc2	15630	21085	18714	16318	12813	16135
38663.5	0.147355	0.0710957	2.07263	0.0382068	0.113063	ENSMUSG00000004207	ENSMUST00000004316,ENSMUST00000105465,ENSMUST00000165878,ENSMUST00000177779,ENSMUST00000179238	Psap	38317	41539	41409	40029	31995	32977
698.3	-0.278778	0.098507	-2.83003	0.00465435	0.0242458	ENSMUSG00000004221	ENSMUST00000004330,ENSMUST00000064407,ENSMUST00000114127,ENSMUST00000114128,ENSMUST00000114129,ENSMUST00000114130,ENSMUST00000114133,ENSMUST00000130802,ENSMUST00000132749,ENSMUST00000135165,ENSMUST00000138564,ENSMUST00000139036,ENSMUST00000143784,ENSMUST00000144947,ENSMUST00000149525,ENSMUST00000156707,ENSMUST00000164101,ENSMUST00000180230	Ikbkg	813	722	740	469	503	495
100.834	0.0814296	0.179144	0.454548	0.649434	0.784924	ENSMUSG00000004233	ENSMUST00000004343,ENSMUST00000126875,ENSMUST00000135960,ENSMUST00000145650,ENSMUST00000198044	Wars2	83	106	77	71	63	86
6884.25	0.0158923	0.0771434	0.20601	0.836783	0.908183	ENSMUSG00000004263	ENSMUST00000088357,ENSMUST00000133577,ENSMUST00000146872	Atn1	6232	7556	7650	6130	5081	5703
2608.99	0.150984	0.0766893	1.96878	0.0489787	0.135563	ENSMUSG00000004264	ENSMUST00000004375,ENSMUST00000124779,ENSMUST00000129422,ENSMUST00000130279,ENSMUST00000143000,ENSMUST00000145447,ENSMUST00000147974,ENSMUST00000150847	Phb2	2522	3057	3136	2913	2363	2264
204.471	0.136337	0.374562	0.36399	0.715865	0.83135	ENSMUSG00000004266	ENSMUST00000004377,ENSMUST00000112484,ENSMUST00000171549,ENSMUST00000172613,ENSMUST00000172690,ENSMUST00000172770,ENSMUST00000173228,ENSMUST00000173315,ENSMUST00000173647,ENSMUST00000174265,ENSMUST00000174787	Ptpn6	158	148	199	108	138	188
31204.8	0.0645291	0.0922441	0.699547	0.48421	0.657022	ENSMUSG00000004267	ENSMUST00000004378,ENSMUST00000112476,ENSMUST00000125436,ENSMUST00000127274,ENSMUST00000128598,ENSMUST00000128701,ENSMUST00000135626,ENSMUST00000138770,ENSMUST00000139763,ENSMUST00000146712,ENSMUST00000147004,ENSMUST00000147307,ENSMUST00000149652,ENSMUST00000151214,ENSMUST00000156033,ENSMUST00000204896	Eno2	33258	35292	38382	34174	27672	25439
828.007	0.0830124	0.0688684	1.20538	0.228058	0.401455	ENSMUSG00000004268	ENSMUST00000004379,ENSMUST00000125795,ENSMUST00000141251,ENSMUST00000142187,ENSMUST00000203238,ENSMUST00000204334	Emg1	830	1019	986	818	735	789
420.132	0.126558	0.112234	1.12762	0.259479	0.437284	ENSMUSG00000004270	ENSMUST00000004381,ENSMUST00000128721,ENSMUST00000130020,ENSMUST00000133797,ENSMUST00000135516,ENSMUST00000141069,ENSMUST00000141546,ENSMUST00000150597,ENSMUST00000152176	Lpcat3	387	514	455	441	339	375
4827.04	0.345771	0.0743312	4.65176	3.29e-06	9.53e-05	ENSMUSG00000004285	ENSMUST00000004396,ENSMUST00000143101,ENSMUST00000149646	Atp6v1f	4844	5176	5777	5309	5360	4961
170.01	-0.336392	0.141612	-2.37545	0.0175274	0.0642019	ENSMUSG00000004317	ENSMUST00000004428,ENSMUST00000115746,ENSMUST00000128319,ENSMUST00000132126,ENSMUST00000154382	Clcn5	163	184	169	125	104	90
2580.69	-0.372109	0.0913115	-4.07516	4.6e-05	0.00073007	ENSMUSG00000004319	ENSMUST00000004430,ENSMUST00000056508,ENSMUST00000093490,ENSMUST00000110301,ENSMUST00000110302,ENSMUST00000129672,ENSMUST00000132234,ENSMUST00000145493,ENSMUST00000145741,ENSMUST00000147824	Clcn3	2876	2529	2729	1629	1711	1573
312.841	-0.23006	0.369922	-0.621916	0.533997	0.696947	ENSMUSG00000004328	ENSMUST00000037762,ENSMUST00000108492,ENSMUST00000139224,ENSMUST00000153833	Hif3a	405	782	329	435	235	340
135.798	-0.305933	0.230976	-1.32452	0.185329	0.347773	ENSMUSG00000004347	ENSMUST00000044505,ENSMUST00000114327,ENSMUST00000164037,ENSMUST00000164752,ENSMUST00000166102,ENSMUST00000166890,ENSMUST00000168944,ENSMUST00000170774,ENSMUST00000203372,ENSMUST00000203462,ENSMUST00000203492,ENSMUST00000203689,ENSMUST00000203967,ENSMUST00000204821,ENSMUST00000239143	Pde1c	149	162	170	61	109	133
369.232	0.198582	0.135991	1.46026	0.144219	0.291936	ENSMUSG00000004356	ENSMUST00000004470,ENSMUST00000218967,ENSMUST00000218990,ENSMUST00000219662,ENSMUST00000220188,ENSMUST00000220275,ENSMUST00000220439	Utp20	389	456	391	356	298	458
2292.31	-0.210954	0.0743656	-2.83671	0.0045581	0.0239523	ENSMUSG00000004360	ENSMUST00000092627,ENSMUST00000213489,ENSMUST00000213490	9330159F19Rik	2426	2891	2817	1726	1774	1977
3274.73	-0.276612	0.114748	-2.41062	0.0159255	0.0598339	ENSMUSG00000004364	ENSMUST00000163119,ENSMUST00000164108,ENSMUST00000167293,ENSMUST00000167794,ENSMUST00000168372,ENSMUST00000170897	Cul3	3724	3250	3980	2595	2173	2322
10531.5	0.107775	0.108832	0.990289	0.322033	0.505122	ENSMUSG00000004366	ENSMUST00000004480	Sst	10820	12687	13346	11625	9990	9309
2946.26	-0.272996	0.105547	-2.58649	0.0096958	0.0415151	ENSMUSG00000004383	ENSMUST00000004497,ENSMUST00000119826,ENSMUST00000146249,ENSMUST00000212459	Large1	3750	3270	3543	2599	2256	1990
896.625	0.121539	0.103687	1.17217	0.241129	0.416616	ENSMUSG00000004393	ENSMUST00000004507,ENSMUST00000139073,ENSMUST00000151446,ENSMUST00000155874	Ddx56	908	1089	977	1064	752	711
1805.26	-0.00693847	0.0895655	-0.077468	0.938251	0.966298	ENSMUSG00000004394	ENSMUST00000004508,ENSMUST00000130621,ENSMUST00000132147	Tmed4	1921	2316	2054	1938	1503	1445
415.481	0.382474	0.184587	2.07205	0.0382607	0.11318	ENSMUSG00000004415	ENSMUST00000057497,ENSMUST00000111103,ENSMUST00000125061,ENSMUST00000126311,ENSMUST00000140245,ENSMUST00000141744,ENSMUST00000147083,ENSMUST00000153127,ENSMUST00000156962,ENSMUST00000173496,ENSMUST00000196053	Col26a1	266	467	429	290	374	510
231.541	0.0221153	0.144108	0.153464	0.878032	0.932652	ENSMUSG00000004446	ENSMUST00000004560,ENSMUST00000125915,ENSMUST00000145948,ENSMUST00000160684,ENSMUST00000161594	Bid	235	190	281	221	163	178
535.674	0.0824092	0.0985937	0.835846	0.403241	0.587123	ENSMUSG00000004451	ENSMUST00000004565,ENSMUST00000142945,ENSMUST00000156213	Ralb	454	534	482	387	398	429
5210.38	-0.294476	0.0985738	-2.98737	0.00281392	0.0167621	ENSMUSG00000004455	ENSMUST00000086294,ENSMUST00000102528,ENSMUST00000128309,ENSMUST00000132555,ENSMUST00000133568,ENSMUST00000134719,ENSMUST00000135090,ENSMUST00000142562,ENSMUST00000151184,ENSMUST00000197730	Ppp1cc	5919	6301	6810	4264	3869	3979
1371.61	-0.171343	0.0975082	-1.75721	0.0788818	0.190869	ENSMUSG00000004460	ENSMUST00000004574,ENSMUST00000133013,ENSMUST00000166487,ENSMUST00000178320	Dnajb11	1432	1679	2034	1230	1066	1268
332.379	-0.0862793	0.0955696	-0.90279	0.366637	0.550813	ENSMUSG00000004462	ENSMUST00000004576,ENSMUST00000231229,ENSMUST00000231267,ENSMUST00000231513,ENSMUST00000232009,ENSMUST00000232075,ENSMUST00000232251,ENSMUST00000232345,ENSMUST00000232555,ENSMUST00000232681	Tbccd1	339	364	357	264	248	268
272.113	0.0242464	0.115103	0.21065	0.83316	0.905763	ENSMUSG00000004473	ENSMUST00000004587	Clec11a	281	322	330	244	242	254
212.81	-0.0162106	0.137283	-0.118082	0.906002	0.948173	ENSMUSG00000004500	ENSMUST00000038701,ENSMUST00000124387,ENSMUST00000128293,ENSMUST00000210619	Zfp324	227	207	187	178	152	151
431.643	-0.248165	0.157886	-1.5718	0.115997	0.250848	ENSMUSG00000004508	ENSMUST00000004622,ENSMUST00000206791	Gab2	454	443	417	293	232	345
1988.21	-0.0146885	0.0725374	-0.202495	0.839529	0.909898	ENSMUSG00000004530	ENSMUST00000004646,ENSMUST00000111283,ENSMUST00000163264,ENSMUST00000163995,ENSMUST00000164980,ENSMUST00000166647,ENSMUST00000168399,ENSMUST00000168493,ENSMUST00000168634,ENSMUST00000171630,ENSMUST00000172016	Coro1c	2152	2388	2370	2006	1692	1641
4093.34	-0.149917	0.0991727	-1.51167	0.130617	0.273229	ENSMUSG00000004535	ENSMUST00000080723,ENSMUST00000128173,ENSMUST00000129660,ENSMUST00000138040,ENSMUST00000147513,ENSMUST00000149586,ENSMUST00000149588	Tax1bp1	4484	4158	4890	3317	2963	3271
20834.9	0.192735	0.100347	1.92069	0.0547714	0.146825	ENSMUSG00000004558	ENSMUST00000004673,ENSMUST00000111632,ENSMUST00000226122,ENSMUST00000226184,ENSMUST00000226364,ENSMUST00000226366,ENSMUST00000226528,ENSMUST00000226698,ENSMUST00000227237,ENSMUST00000227402,ENSMUST00000228164,ENSMUST00000228173,ENSMUST00000228620	Ndrg2	15621	19770	18700	15453	15882	16749
609.488	0.24271	0.125352	1.93623	0.0528397	0.143097	ENSMUSG00000004561	ENSMUST00000047899,ENSMUST00000077846,ENSMUST00000163603,ENSMUST00000164252,ENSMUST00000164801,ENSMUST00000164902,ENSMUST00000165100,ENSMUST00000165150,ENSMUST00000165568,ENSMUST00000166408,ENSMUST00000167984,ENSMUST00000168217,ENSMUST00000168409,ENSMUST00000168413,ENSMUST00000169019,ENSMUST00000170887	Mettl17	574	851	674	753	533	652
466.488	0.0464378	0.117063	0.39669	0.691596	0.815521	ENSMUSG00000004562	ENSMUST00000093813,ENSMUST00000100639,ENSMUST00000182019,ENSMUST00000182061,ENSMUST00000182193,ENSMUST00000182217,ENSMUST00000182338,ENSMUST00000182412,ENSMUST00000182480,ENSMUST00000182504,ENSMUST00000182609,ENSMUST00000182644,ENSMUST00000182649,ENSMUST00000182667,ENSMUST00000182740,ENSMUST00000182760,ENSMUST00000182777,ENSMUST00000182828,ENSMUST00000182905,ENSMUST00000182909,ENSMUST00000182931,…	Arhgef40	421	536	438	367	312	448
1535.65	0.218381	0.0920984	2.37117	0.017732	0.0646446	ENSMUSG00000004565	ENSMUST00000004681,ENSMUST00000111070,ENSMUST00000207146,ENSMUST00000207299,ENSMUST00000207317,ENSMUST00000207336,ENSMUST00000207421,ENSMUST00000207424,ENSMUST00000207430,ENSMUST00000207929,ENSMUST00000207941,ENSMUST00000208002,ENSMUST00000208006,ENSMUST00000208310,ENSMUST00000208315,ENSMUST00000208370,ENSMUST00000208691,ENSMUST00000208762,ENSMUST00000208851,ENSMUST00000208914	Pnpla6	1469	1971	1592	1642	1312	1618
2404.37	0.246833	0.076102	3.24345	0.00118092	0.00880583	ENSMUSG00000004567	ENSMUST00000004683,ENSMUST00000159538,ENSMUST00000159808,ENSMUST00000160338,ENSMUST00000161705,ENSMUST00000161842,ENSMUST00000162797,ENSMUST00000208306,ENSMUST00000208359,ENSMUST00000208739,ENSMUST00000208943	Mcoln1	2262	2750	2571	2615	1984	2438
1086.1	-0.257956	0.0739612	-3.48772	0.000487151	0.00444618	ENSMUSG00000004568	ENSMUST00000004684,ENSMUST00000098966,ENSMUST00000130587,ENSMUST00000131773,ENSMUST00000145360,ENSMUST00000145394,ENSMUST00000156085,ENSMUST00000207059,ENSMUST00000208363,ENSMUST00000208845,ENSMUST00000238786,ENSMUST00000238813,ENSMUST00000239102	Arhgef18	1168	1329	1332	785	809	904
690.608	-0.0880315	0.07434	-1.18417	0.236344	0.411447	ENSMUSG00000004591	ENSMUST00000043812,ENSMUST00000166330,ENSMUST00000172521,ENSMUST00000172916,ENSMUST00000173615,ENSMUST00000173830,ENSMUST00000173913,ENSMUST00000174099,ENSMUST00000174169,ENSMUST00000174422,ENSMUST00000174680,ENSMUST00000197529,ENSMUST00000200315	Pkn2	687	807	709	563	479	578
256.854	0.0225194	0.221396	0.101715	0.918983	0.955788	ENSMUSG00000004609	ENSMUST00000004728,ENSMUST00000039861,ENSMUST00000205503,ENSMUST00000205687,ENSMUST00000206371,ENSMUST00000206977	Cd33	174	185	158	171	113	128
1181.49	0.285779	0.0676365	4.22522	2.39e-05	0.000444047	ENSMUSG00000004610	ENSMUST00000004729,ENSMUST00000143096,ENSMUST00000155468,ENSMUST00000205363,ENSMUST00000206196,ENSMUST00000206286,ENSMUST00000206411	Etfb	1169	1425	1358	1283	1210	1262
1376.46	0.366395	0.162888	2.24937	0.024489	0.0818833	ENSMUSG00000004626	ENSMUST00000004745,ENSMUST00000159370,ENSMUST00000159652,ENSMUST00000159888,ENSMUST00000159911,ENSMUST00000160435,ENSMUST00000160708,ENSMUST00000161629,ENSMUST00000161982,ENSMUST00000162047,ENSMUST00000162737,ENSMUST00000162832,ENSMUST00000162867,ENSMUST00000162974,ENSMUST00000163044	Stxbp2	1160	1847	1203	1588	960	1707
769.349	-0.117982	0.146054	-0.807799	0.419206	0.602113	ENSMUSG00000004631	ENSMUST00000004750,ENSMUST00000090686,ENSMUST00000101677,ENSMUST00000115577,ENSMUST00000115579,ENSMUST00000123907,ENSMUST00000126151,ENSMUST00000128109,ENSMUST00000133306,ENSMUST00000139029,ENSMUST00000153284,ENSMUST00000203556,ENSMUST00000204897	Sgce	795	852	878	569	613	632
1256.45	-0.257999	0.126452	-2.04028	0.041322	0.11965	ENSMUSG00000004633	ENSMUST00000046856,ENSMUST00000067741,ENSMUST00000114401,ENSMUST00000114402,ENSMUST00000114403,ENSMUST00000127323,ENSMUST00000133315,ENSMUST00000138930,ENSMUST00000146114,ENSMUST00000203091,ENSMUST00000203941,ENSMUST00000204115,ENSMUST00000204410,ENSMUST00000204746,ENSMUST00000204921	Chn2	1110	1075	1305	637	849	784
663.924	0.111072	0.109263	1.01656	0.309365	0.492177	ENSMUSG00000004637	ENSMUST00000004756,ENSMUST00000109107,ENSMUST00000109108,ENSMUST00000159870,ENSMUST00000160005,ENSMUST00000160205,ENSMUST00000160862,ENSMUST00000161753,ENSMUST00000162052	Wwox	765	737	799	730	636	576
614.582	0.289462	0.0959924	3.01546	0.00256586	0.0156733	ENSMUSG00000004642	ENSMUST00000057551,ENSMUST00000075670,ENSMUST00000101354,ENSMUST00000126581,ENSMUST00000139518,ENSMUST00000143029,ENSMUST00000146889,ENSMUST00000148153,ENSMUST00000151081	Slbp	565	624	624	607	536	588
150.199	-0.444823	0.17923	-2.48185	0.0130701	0.0516418	ENSMUSG00000004661	ENSMUST00000004780,ENSMUST00000098686,ENSMUST00000114165,ENSMUST00000164010,ENSMUST00000164035,ENSMUST00000167670,ENSMUST00000169563,ENSMUST00000170477,ENSMUST00000171444,ENSMUST00000171949	Arid3b	158	176	169	83	86	120
318.999	0.256371	0.195333	1.31248	0.189357	0.352786	ENSMUSG00000004665	ENSMUST00000004784,ENSMUST00000105374	Cnn2	239	255	332	265	205	303
2107	0.182105	0.0695357	2.61887	0.00882221	0.038862	ENSMUSG00000004667	ENSMUST00000004786,ENSMUST00000131743,ENSMUST00000143438,ENSMUST00000147507,ENSMUST00000152843	Polr2e	2192	2306	2579	2345	1937	1991
1869.31	0.00933666	0.144212	0.0647428	0.948379	0.972174	ENSMUSG00000004677	ENSMUST00000071935,ENSMUST00000168839,ENSMUST00000170242,ENSMUST00000212173,ENSMUST00000212412,ENSMUST00000212935	Myo9b	1855	2624	2227	1491	1423	2362
525.446	-0.339986	0.17501	-1.94266	0.0520568	0.141568	ENSMUSG00000004698	ENSMUST00000110819,ENSMUST00000209463,ENSMUST00000209667,ENSMUST00000209750,ENSMUST00000209902,ENSMUST00000209990,ENSMUST00000210724,ENSMUST00000211107,ENSMUST00000211632,ENSMUST00000211752,ENSMUST00000239321,ENSMUST00000239340	Hdac9	596	357	448	261	297	314
28.3983	-0.111983	0.635058	-0.176335	0.860031	0.922664	ENSMUSG00000004707	ENSMUST00000004827,ENSMUST00000068878,ENSMUST00000111277,ENSMUST00000143463,ENSMUST00000146596	Ly9	35	16	20	16	18	18
165.977	-0.476119	0.471983	-1.00876	0.313088	0.495374	ENSMUSG00000004730	ENSMUST00000004850,ENSMUST00000086763,ENSMUST00000232808,ENSMUST00000233376,ENSMUST00000233840	Adgre1	137	105	140	42	76	97
2282.98	0.23367	0.0896827	2.60551	0.00917364	0.0399144	ENSMUSG00000004748	ENSMUST00000004868,ENSMUST00000123607	Mtfp1	2306	2452	2781	2238	2415	2245
597.32	-0.21321	0.0844971	-2.52329	0.0116264	0.0474634	ENSMUSG00000004768	ENSMUST00000088287,ENSMUST00000115174,ENSMUST00000122822,ENSMUST00000132066,ENSMUST00000135330,ENSMUST00000138024,ENSMUST00000140354,ENSMUST00000150593,ENSMUST00000151482,ENSMUST00000195006	Rab23	628	717	665	468	409	478
2726.02	0.00579073	0.0879844	0.0658154	0.947525	0.971745	ENSMUSG00000004771	ENSMUST00000004892,ENSMUST00000165083,ENSMUST00000166857,ENSMUST00000167569,ENSMUST00000168366,ENSMUST00000169058,ENSMUST00000171100,ENSMUST00000172298,ENSMUST00000172444	Rab11a	2935	2684	3262	2266	2288	2417
846.038	-0.107197	0.0859809	-1.24675	0.21249	0.382109	ENSMUSG00000004788	ENSMUST00000004910,ENSMUST00000128709,ENSMUST00000130760,ENSMUST00000136495,ENSMUST00000140900,ENSMUST00000150935,ENSMUST00000151925	Eif2b2	895	1097	1054	875	660	672
3617.94	-0.10331	0.0514209	-2.0091	0.0445265	0.126511	ENSMUSG00000004789	ENSMUST00000053811,ENSMUST00000220559,ENSMUST00000220633,ENSMUST00000221288,ENSMUST00000221357,ENSMUST00000221842,ENSMUST00000222472,ENSMUST00000222998,ENSMUST00000223332,ENSMUST00000223409,ENSMUST00000223413,ENSMUST00000223415,ENSMUST00000223438	Dlst	3864	4110	4390	3113	2908	2962
82.7064	-0.0189166	0.231333	-0.0817721	0.934828	0.964938	ENSMUSG00000004791	ENSMUST00000004913,ENSMUST00000220985,ENSMUST00000222850,ENSMUST00000223220	Pgf	97	111	109	95	79	70
1914.43	-0.388645	0.0960218	-4.04746	5.18e-05	0.0007987	ENSMUSG00000004798	ENSMUST00000004920,ENSMUST00000129025,ENSMUST00000157049	Ulk2	1861	1716	1732	954	1044	1177
464.904	-0.311071	0.173033	-1.79775	0.0722167	0.17913	ENSMUSG00000004815	ENSMUST00000053913,ENSMUST00000123669,ENSMUST00000132179,ENSMUST00000132708,ENSMUST00000139169,ENSMUST00000139598,ENSMUST00000144624,ENSMUST00000145917,ENSMUST00000153238,ENSMUST00000153365,ENSMUST00000156964	Dgkq	484	660	453	309	311	384
237.953	0.189406	0.166581	1.13702	0.25553	0.43325	ENSMUSG00000004837	ENSMUST00000004959,ENSMUST00000155380	Grap	216	254	213	188	158	265
1444.9	-0.154595	0.11171	-1.38389	0.166391	0.322793	ENSMUSG00000004843	ENSMUST00000004965,ENSMUST00000231259	Chmp2b	1652	1424	1648	1166	1089	1068
780.797	0.0596875	0.0877121	0.680494	0.496192	0.667232	ENSMUSG00000004846	ENSMUST00000004968,ENSMUST00000127100,ENSMUST00000129896,ENSMUST00000137419,ENSMUST00000144784,ENSMUST00000151642	Plod3	712	902	858	697	594	720
6537.06	0.00159465	0.0735591	0.0216784	0.982704	0.990363	ENSMUSG00000004849	ENSMUST00000111080,ENSMUST00000129356,ENSMUST00000144303,ENSMUST00000150603,ENSMUST00000154183	Ap1s1	7175	7566	7628	6511	5605	5373
35.3477	0.876479	0.295203	2.96907	0.00298705	0.017547	ENSMUSG00000004864	ENSMUST00000004986,ENSMUST00000124099,ENSMUST00000129096,ENSMUST00000133786,ENSMUST00000233051,ENSMUST00000233109,ENSMUST00000233460,ENSMUST00000233676,ENSMUST00000233984	Mapk13	34	31	26	57	38	36
2277.31	-0.0653265	0.0668872	-0.976667	0.328734	0.512747	ENSMUSG00000004865	ENSMUST00000004987,ENSMUST00000114767,ENSMUST00000126683,ENSMUST00000130643,ENSMUST00000136504,ENSMUST00000145023,ENSMUST00000145730,ENSMUST00000232751,ENSMUST00000232882,ENSMUST00000233129,ENSMUST00000233353,ENSMUST00000233440,ENSMUST00000233794	Srpk1	2245	2655	2647	1797	1774	2055
348.168	0.0113109	0.115671	0.0977848	0.922103	0.95763	ENSMUSG00000004880	ENSMUST00000005003,ENSMUST00000191878,ENSMUST00000192075,ENSMUST00000193028,ENSMUST00000193030,ENSMUST00000194302,ENSMUST00000194415,ENSMUST00000195299	Lbr	338	433	348	298	273	309
55.0957	-0.607388	0.329682	-1.84234	0.0654252	0.167009	ENSMUSG00000004885	ENSMUST00000005019,ENSMUST00000163040	Crabp2	48	63	75	33	15	48
301.381	0.108256	0.237289	0.456222	0.648231	0.784099	ENSMUSG00000004891	ENSMUST00000090973,ENSMUST00000159830,ENSMUST00000160694	Nes	168	279	291	170	161	289
7371.46	-0.0390948	0.0771256	-0.506898	0.612227	0.757142	ENSMUSG00000004892	ENSMUST00000090971,ENSMUST00000191627,ENSMUST00000192274,ENSMUST00000193276,ENSMUST00000194193,ENSMUST00000194596	Bcan	6434	8399	7251	5685	5136	5936
963.993	-0.211733	0.161841	-1.30828	0.190779	0.354759	ENSMUSG00000004894	ENSMUST00000005014,ENSMUST00000160150,ENSMUST00000160737,ENSMUST00000162352	Hapln2	1184	1800	1479	928	976	1087
1279.68	0.014208	0.0752505	0.188809	0.850242	0.916961	ENSMUSG00000004895	ENSMUST00000005015	Prcc	1335	1410	1598	1275	1071	1079
980.476	0.247189	0.115496	2.14024	0.0323352	0.10015	ENSMUSG00000004896	ENSMUST00000005016,ENSMUST00000159091,ENSMUST00000159831,ENSMUST00000159967,ENSMUST00000160068,ENSMUST00000160074,ENSMUST00000160143,ENSMUST00000160648,ENSMUST00000161014,ENSMUST00000161471,ENSMUST00000164439,ENSMUST00000168070	Rrnad1	915	1231	1010	1045	798	1086
5301.89	-0.102905	0.0556999	-1.84749	0.0646766	0.165531	ENSMUSG00000004897	ENSMUST00000005017,ENSMUST00000159492,ENSMUST00000160198,ENSMUST00000160312,ENSMUST00000161616,ENSMUST00000162631	Hdgf	5886	6419	6878	5099	4307	4545
1954.55	-0.13978	0.0877603	-1.59275	0.111217	0.243435	ENSMUSG00000004902	ENSMUST00000112682	Slc25a18	1551	1706	1592	1199	1144	1090
1622.53	0.0994782	0.0871795	1.14107	0.253839	0.431226	ENSMUSG00000004929	ENSMUST00000005057,ENSMUST00000166015,ENSMUST00000166404,ENSMUST00000167658,ENSMUST00000171484	Thop1	1630	1847	2165	1696	1475	1542
531.713	0.162116	0.120369	1.34683	0.178036	0.33836	ENSMUSG00000004931	ENSMUST00000057798,ENSMUST00000217688,ENSMUST00000217754,ENSMUST00000218146,ENSMUST00000218297,ENSMUST00000218742,ENSMUST00000219294,ENSMUST00000219304,ENSMUST00000219460,ENSMUST00000219919,ENSMUST00000220297	Apba3	497	575	586	467	393	593
9389.01	0.317704	0.0768407	4.13458	3.56e-05	0.000599203	ENSMUSG00000004933	ENSMUST00000105328,ENSMUST00000117488,ENSMUST00000119547,ENSMUST00000120265,ENSMUST00000121205,ENSMUST00000126720,ENSMUST00000128576,ENSMUST00000130282,ENSMUST00000148735,ENSMUST00000150605,ENSMUST00000151660	Matk	8820	11755	10572	10588	9172	10492
760.418	0.207466	0.0959857	2.16142	0.0306628	0.096541	ENSMUSG00000004934	ENSMUST00000005064,ENSMUST00000129549,ENSMUST00000134017,ENSMUST00000135765,ENSMUST00000147436	Pias4	714	915	827	848	633	734
5733.12	0.157907	0.0726453	2.17367	0.0297299	0.0944893	ENSMUSG00000004936	ENSMUST00000005066,ENSMUST00000147796,ENSMUST00000152535,ENSMUST00000152675	Map2k1	5868	5741	5877	5106	4903	5252
4944.9	0.0808526	0.072156	1.12052	0.26249	0.440504	ENSMUSG00000004937	ENSMUST00000005067,ENSMUST00000218208,ENSMUST00000219126,ENSMUST00000219297,ENSMUST00000219401,ENSMUST00000220202,ENSMUST00000220317	Sgta	4961	5573	5991	5232	4310	4088
1264.94	0.312288	0.0766627	4.07353	4.63e-05	0.000734443	ENSMUSG00000004945	ENSMUST00000005053,ENSMUST00000185896,ENSMUST00000188282	Tmem242	1172	1260	1259	1161	1231	1180
280.657	0.0875251	0.113817	0.768997	0.441895	0.622554	ENSMUSG00000004947	ENSMUST00000005072,ENSMUST00000111142,ENSMUST00000111144,ENSMUST00000111145,ENSMUST00000125827,ENSMUST00000130345,ENSMUST00000140146,ENSMUST00000142041,ENSMUST00000199239	Dtx2	282	323	294	269	217	261
551.58	0.301944	0.228631	1.32067	0.186613	0.349259	ENSMUSG00000004951	ENSMUST00000005077,ENSMUST00000111155	Hspb1	304	450	935	550	472	591
233.736	0.0574699	0.216413	0.265557	0.790581	0.879167	ENSMUSG00000004952	ENSMUST00000042135,ENSMUST00000100570,ENSMUST00000122887,ENSMUST00000125048,ENSMUST00000125247,ENSMUST00000130598,ENSMUST00000131353,ENSMUST00000134509,ENSMUST00000135344,ENSMUST00000140972,ENSMUST00000145294,ENSMUST00000152723,ENSMUST00000199502	Rasa4	235	203	217	131	156	249
7434.56	0.350285	0.0967417	3.62083	0.000293663	0.00302002	ENSMUSG00000004961	ENSMUST00000065957,ENSMUST00000206023,ENSMUST00000206933	Syt5	7157	8175	8196	9407	7448	6530
11106	-0.135562	0.0831192	-1.63094	0.102904	0.23053	ENSMUSG00000004980	ENSMUST00000069949,ENSMUST00000090002,ENSMUST00000114459,ENSMUST00000203220,ENSMUST00000203253,ENSMUST00000203655,ENSMUST00000203954,ENSMUST00000204090,ENSMUST00000204158,ENSMUST00000204188,ENSMUST00000204885,ENSMUST00000204902,ENSMUST00000205204	Hnrnpa2b1	12389	14080	14313	8469	9387	11094
422.79	0.0708529	0.0863792	0.820255	0.412071	0.595426	ENSMUSG00000004994	ENSMUST00000005120,ENSMUST00000098578,ENSMUST00000163993,ENSMUST00000164476,ENSMUST00000166285,ENSMUST00000166728,ENSMUST00000172320	Ccdc130	445	501	524	412	384	409
365.096	0.135768	0.149417	0.908645	0.363537	0.547881	ENSMUSG00000004996	ENSMUST00000005122,ENSMUST00000125498,ENSMUST00000126435,ENSMUST00000127747,ENSMUST00000140850	Mri1	381	461	329	422	254	334
9125.52	-0.293702	0.0823594	-3.56611	0.000362326	0.00355202	ENSMUSG00000005034	ENSMUST00000005164,ENSMUST00000102515,ENSMUST00000106137,ENSMUST00000106138,ENSMUST00000144369,ENSMUST00000196344,ENSMUST00000197616,ENSMUST00000199722	Prkacb	9821	9031	9978	6005	6351	6012
158.75	-0.133915	0.153103	-0.874675	0.381751	0.566618	ENSMUSG00000005043	ENSMUST00000005173,ENSMUST00000100172,ENSMUST00000126132,ENSMUST00000133507,ENSMUST00000136523,ENSMUST00000141540	Sgsh	173	155	145	113	101	124
3991.83	-0.103172	0.0897645	-1.14937	0.250404	0.427017	ENSMUSG00000005045	ENSMUST00000005175,ENSMUST00000030775,ENSMUST00000124423,ENSMUST00000136134,ENSMUST00000164662	Chd5	4164	4884	4361	3464	2959	3331
856.043	0.342687	0.0883582	3.87838	0.000105155	0.00138495	ENSMUSG00000005054	ENSMUST00000005185	Cstb	822	882	965	990	848	803
327.035	0.0145456	0.19224	0.0756634	0.939687	0.967139	ENSMUSG00000005057	ENSMUST00000005188,ENSMUST00000196245,ENSMUST00000196397,ENSMUST00000196447,ENSMUST00000197324	Sh2b2	358	577	362	469	243	313
1037.55	-0.0405613	0.0687509	-0.589975	0.555207	0.713649	ENSMUSG00000005069	ENSMUST00000035861,ENSMUST00000080557,ENSMUST00000112530,ENSMUST00000112531,ENSMUST00000112532,ENSMUST00000150812,ENSMUST00000150899,ENSMUST00000156415	Pex5	1026	1299	1222	973	833	883
1466.5	-0.0328736	0.103812	-0.316666	0.751497	0.855769	ENSMUSG00000005078	ENSMUST00000057257,ENSMUST00000117449,ENSMUST00000125764,ENSMUST00000132371,ENSMUST00000134041,ENSMUST00000145752,ENSMUST00000152381	Jkamp	1615	1674	1836	1187	1438	1270
90.2977	-0.185012	0.362707	-0.510088	0.60999	0.755354	ENSMUSG00000005087	ENSMUST00000005218,ENSMUST00000060516,ENSMUST00000099673,ENSMUST00000111190,ENSMUST00000111191,ENSMUST00000111192,ENSMUST00000111194,ENSMUST00000111198,ENSMUST00000124624	Cd44	127	97	114	84	80	69
33602.9	-0.617221	0.100011	-6.17153	6.76e-10	1.11e-07	ENSMUSG00000005089	ENSMUST00000005220,ENSMUST00000080210,ENSMUST00000111212,ENSMUST00000111213,ENSMUST00000123759,ENSMUST00000125085,ENSMUST00000128622,ENSMUST00000136221,ENSMUST00000136488,ENSMUST00000137466,ENSMUST00000145921,ENSMUST00000154446	Slc1a2	28475	31523	29556	13929	16026	15485
400.502	0.161525	0.125896	1.28301	0.19949	0.365985	ENSMUSG00000005102	ENSMUST00000005233,ENSMUST00000102527,ENSMUST00000110869,ENSMUST00000110870,ENSMUST00000110872,ENSMUST00000110874,ENSMUST00000110877,ENSMUST00000125281	Eif2ak4	384	494	374	381	299	416
3161.3	-0.106199	0.0562758	-1.88712	0.059144	0.154954	ENSMUSG00000005103	ENSMUST00000005234,ENSMUST00000200909,ENSMUST00000201059,ENSMUST00000201150,ENSMUST00000201260,ENSMUST00000201330,ENSMUST00000201456,ENSMUST00000201538,ENSMUST00000202199,ENSMUST00000202496,ENSMUST00000202766	Wdr1	3396	3657	3586	2677	2475	2567
29.3362	0.0818594	0.339766	0.240929	0.80961	0.892007	ENSMUSG00000005107	ENSMUST00000005238,ENSMUST00000067872,ENSMUST00000067886,ENSMUST00000122970,ENSMUST00000129099,ENSMUST00000140462,ENSMUST00000143758,ENSMUST00000144290,ENSMUST00000147664,ENSMUST00000155634,ENSMUST00000156076,ENSMUST00000156272	Slc2a9	39	40	22	42	22	20
76.0471	-1.05036	0.222246	-4.72613	2.29e-06	7.22e-05	ENSMUSG00000005124	ENSMUST00000005255,ENSMUST00000118823,ENSMUST00000133863,ENSMUST00000147079,ENSMUST00000229246,ENSMUST00000230535	Ccn4	137	101	113	52	44	37
4026.7	-0.213278	0.115298	-1.84979	0.0643438	0.165058	ENSMUSG00000005125	ENSMUST00000005256,ENSMUST00000163496,ENSMUST00000164070,ENSMUST00000164675,ENSMUST00000165966,ENSMUST00000166420,ENSMUST00000167817,ENSMUST00000168542,ENSMUST00000168979,ENSMUST00000170903,ENSMUST00000171266,ENSMUST00000171569,ENSMUST00000172447	Ndrg1	4511	5049	4821	2910	3323	3428
1101.91	0.0747673	0.115642	0.646542	0.517929	0.683577	ENSMUSG00000005142	ENSMUST00000034121,ENSMUST00000209264,ENSMUST00000209361,ENSMUST00000210991,ENSMUST00000211223,ENSMUST00000211379	Man2b1	1006	1121	1107	990	733	946
246.223	0.0796473	0.145594	0.547049	0.584345	0.736008	ENSMUSG00000005148	ENSMUST00000005279,ENSMUST00000226784	Klf5	226	323	277	296	189	196
851.753	0.137657	0.0861409	1.59804	0.110033	0.2416	ENSMUSG00000005150	ENSMUST00000093357,ENSMUST00000131909,ENSMUST00000135463,ENSMUST00000136696,ENSMUST00000142201,ENSMUST00000145880,ENSMUST00000146900,ENSMUST00000149050,ENSMUST00000152186,ENSMUST00000152785	Wdr83	900	1082	1019	929	787	861
7041.17	0.232877	0.0858728	2.71188	0.00669027	0.0316217	ENSMUSG00000005161	ENSMUST00000005292,ENSMUST00000109733,ENSMUST00000109734,ENSMUST00000125893,ENSMUST00000127215,ENSMUST00000138748,ENSMUST00000143402,ENSMUST00000164807	Prdx2	7414	7240	8596	7196	7539	6541
1035.68	-0.199972	0.106338	-1.88054	0.0600348	0.156594	ENSMUSG00000005198	ENSMUST00000058470,ENSMUST00000071213,ENSMUST00000151586,ENSMUST00000156588	Polr2a	1035	1376	1025	849	684	803
1815.06	-0.0410142	0.0716818	-0.57217	0.567207	0.722468	ENSMUSG00000005204	ENSMUST00000005336,ENSMUST00000066760,ENSMUST00000123084,ENSMUST00000128355,ENSMUST00000130440,ENSMUST00000134942,ENSMUST00000135372,ENSMUST00000142206,ENSMUST00000153516	Senp3	1867	1942	2248	1554	1503	1536
264.262	-0.29079	0.131151	-2.21722	0.0266083	0.0868052	ENSMUSG00000005225	ENSMUST00000101385,ENSMUST00000119706	Plekha8	290	240	294	163	179	185
45.984	0.0173039	0.353727	0.0489187	0.960984	0.979303	ENSMUSG00000005237	ENSMUST00000035539,ENSMUST00000108659,ENSMUST00000149991,ENSMUST00000151811,ENSMUST00000154985,ENSMUST00000208777	Dnah2	37	69	49	33	35	54
2536.02	0.146381	0.0829755	1.76415	0.0777067	0.188934	ENSMUSG00000005262	ENSMUST00000005394,ENSMUST00000115578,ENSMUST00000163695,ENSMUST00000164795,ENSMUST00000166352,ENSMUST00000168822,ENSMUST00000170325,ENSMUST00000171789,ENSMUST00000172013,ENSMUST00000172451,ENSMUST00000232311	Ufd1	2545	3010	3041	2944	2224	2259
241.969	-0.0498021	0.122977	-0.40497	0.6855	0.811545	ENSMUSG00000005267	ENSMUST00000005399,ENSMUST00000127732,ENSMUST00000128370,ENSMUST00000149228,ENSMUST00000150336,ENSMUST00000185656	Zfp287	218	267	266	191	176	199
2846.28	-0.0640121	0.0547303	-1.16959	0.242165	0.417806	ENSMUSG00000005299	ENSMUST00000005431,ENSMUST00000144071,ENSMUST00000148451,ENSMUST00000149886,ENSMUST00000200827,ENSMUST00000201981	Letm1	3110	3319	3381	2689	2307	2335
3817.1	-0.259055	0.074949	-3.45642	0.000547411	0.00484306	ENSMUSG00000005312	ENSMUST00000058735,ENSMUST00000076454,ENSMUST00000225645,ENSMUST00000225818	Ubqln1	4013	3692	4324	2798	2463	2609
10373.4	-0.231675	0.0783293	-2.95771	0.00309932	0.018022	ENSMUSG00000005338	ENSMUST00000005470,ENSMUST00000111220,ENSMUST00000126963,ENSMUST00000136540,ENSMUST00000157032	Cadm3	10661	10216	10949	7469	7019	6693
4619.98	0.014871	0.0669415	0.222149	0.824198	0.901153	ENSMUSG00000005354	ENSMUST00000005487,ENSMUST00000100486,ENSMUST00000109747,ENSMUST00000109748,ENSMUST00000173561,ENSMUST00000173631,ENSMUST00000174529	Txn2	4668	5132	5731	4362	4028	3836
236.242	0.357256	0.130183	2.74427	0.00606457	0.0294126	ENSMUSG00000005357	ENSMUST00000005490,ENSMUST00000217717	Slc1a6	199	278	262	283	231	223
10001	-0.493096	0.130731	-3.77183	0.000162053	0.00193509	ENSMUSG00000005360	ENSMUST00000005493,ENSMUST00000125997,ENSMUST00000126747,ENSMUST00000128879,ENSMUST00000129325,ENSMUST00000133309,ENSMUST00000153455,ENSMUST00000157065	Slc1a3	9138	9911	8979	4560	5258	5717
914.358	-0.0202097	0.0939522	-0.215107	0.829684	0.903494	ENSMUSG00000005362	ENSMUST00000013882,ENSMUST00000113239,ENSMUST00000147087,ENSMUST00000151484,ENSMUST00000204230	Crbn	1018	903	975	807	713	717
358.455	0.103155	0.0954423	1.08081	0.27978	0.459489	ENSMUSG00000005370	ENSMUST00000005503,ENSMUST00000234756,ENSMUST00000234936	Msh6	387	358	359	304	296	328
2550.09	-0.212988	0.0832839	-2.55738	0.0105465	0.044107	ENSMUSG00000005371	ENSMUST00000005504,ENSMUST00000127334,ENSMUST00000130379,ENSMUST00000135639,ENSMUST00000235056,ENSMUST00000235112	Fbxo11	2629	2444	2641	1818	1600	1798
122.313	-0.0593186	0.255461	-0.232202	0.816381	0.896388	ENSMUSG00000005373	ENSMUST00000005507,ENSMUST00000123370,ENSMUST00000128691,ENSMUST00000129008,ENSMUST00000141770,ENSMUST00000142385,ENSMUST00000153519,ENSMUST00000154840,ENSMUST00000201977,ENSMUST00000202431	Mlxipl	115	125	142	51	95	140
604.385	-0.12265	0.0816638	-1.50189	0.133125	0.276913	ENSMUSG00000005374	ENSMUST00000005508,ENSMUST00000139565,ENSMUST00000152013,ENSMUST00000153183,ENSMUST00000201780	Tbl2	597	642	715	474	464	462
793.587	0.0029812	0.0718676	0.0414818	0.966912	0.982156	ENSMUSG00000005378	ENSMUST00000071677,ENSMUST00000085984,ENSMUST00000111205,ENSMUST00000129013,ENSMUST00000129691,ENSMUST00000134180,ENSMUST00000141309,ENSMUST00000141765,ENSMUST00000144891,ENSMUST00000147756,ENSMUST00000148549,ENSMUST00000149108,ENSMUST00000151551,ENSMUST00000201554,ENSMUST00000202478	Bud23	839	1002	993	761	687	768
213.972	-0.145273	0.232933	-0.62367	0.532845	0.696142	ENSMUSG00000005397	ENSMUST00000005532,ENSMUST00000222142,ENSMUST00000222436	Nid1	216	286	221	146	125	242
126.759	-0.256611	0.14975	-1.7136	0.0866026	0.204109	ENSMUSG00000005410	ENSMUST00000164309,ENSMUST00000211912,ENSMUST00000212426,ENSMUST00000212648,ENSMUST00000212811	Mcm5	172	148	151	119	93	97
154.616	-0.327399	0.198617	-1.6484	0.0992716	0.224638	ENSMUSG00000005413	ENSMUST00000005548,ENSMUST00000159631	Hmox1	181	179	181	133	83	123
8126.19	-0.0674068	0.042767	-1.57614	0.114994	0.249335	ENSMUSG00000005417	ENSMUST00000066330,ENSMUST00000072031,ENSMUST00000108751,ENSMUST00000116371,ENSMUST00000132620,ENSMUST00000133861,ENSMUST00000138234,ENSMUST00000153531,ENSMUST00000156111	Mprip	8124	9209	9147	6848	5901	7005
4356.27	0.0746766	0.0895065	0.834315	0.404104	0.587722	ENSMUSG00000005442	ENSMUST00000005578,ENSMUST00000163320,ENSMUST00000163819,ENSMUST00000163901,ENSMUST00000164440,ENSMUST00000164820,ENSMUST00000165239,ENSMUST00000165742,ENSMUST00000167162,ENSMUST00000167379,ENSMUST00000168956,ENSMUST00000169266,ENSMUST00000169392,ENSMUST00000169743,ENSMUST00000170500	Cic	3709	4446	4264	3534	3012	3673
265.914	-0.00606178	0.181534	-0.033392	0.973362	0.98523	ENSMUSG00000005447	ENSMUST00000005583,ENSMUST00000108410,ENSMUST00000140093,ENSMUST00000148150,ENSMUST00000148828,ENSMUST00000149634,ENSMUST00000155118	Pafah1b3	321	311	352	333	230	204
4023.45	0.0101721	0.0633759	0.160505	0.872483	0.929097	ENSMUSG00000005469	ENSMUST00000005606,ENSMUST00000211558	Prkaca	4319	4591	4579	3813	3292	3515
442.239	0.153367	0.105018	1.46039	0.144184	0.291903	ENSMUSG00000005481	ENSMUST00000019576,ENSMUST00000109810,ENSMUST00000127505,ENSMUST00000138789,ENSMUST00000140521,ENSMUST00000172396,ENSMUST00000212949	Ddx39a	419	579	577	452	394	520
1794.42	0.0148934	0.0811273	0.18358	0.854343	0.919251	ENSMUSG00000005483	ENSMUST00000005620,ENSMUST00000212300	Dnajb1	1730	1589	1952	1467	1377	1317
572.667	0.210548	0.137314	1.53334	0.125192	0.265111	ENSMUSG00000005501	ENSMUST00000040783,ENSMUST00000186315,ENSMUST00000186670,ENSMUST00000187758,ENSMUST00000187871,ENSMUST00000188332,ENSMUST00000189409,ENSMUST00000189586,ENSMUST00000190446	Usp40	555	856	585	671	479	654
608.236	-0.0805363	0.0956786	-0.841738	0.399935	0.584327	ENSMUSG00000005505	ENSMUST00000090682,ENSMUST00000111464,ENSMUST00000124284,ENSMUST00000140945,ENSMUST00000155372	Kbtbd4	663	600	658	504	482	434
2856.27	-0.189377	0.0501921	-3.77304	0.000161272	0.0019302	ENSMUSG00000005506	ENSMUST00000005643,ENSMUST00000068726,ENSMUST00000068747,ENSMUST00000111448,ENSMUST00000111449,ENSMUST00000111451,ENSMUST00000111452,ENSMUST00000111455,ENSMUST00000127385,ENSMUST00000127580,ENSMUST00000133657,ENSMUST00000150546,ENSMUST00000154442,ENSMUST00000177642	Celf1	2754	3185	2980	2014	1975	2113
3347.52	0.199247	0.0989695	2.01321	0.0440923	0.125483	ENSMUSG00000005510	ENSMUST00000005647,ENSMUST00000123426,ENSMUST00000139400,ENSMUST00000140248,ENSMUST00000144683,ENSMUST00000152059	Ndufs3	3220	3896	3832	3896	3179	2709
2398.75	0.111621	0.0863165	1.29316	0.195955	0.361582	ENSMUSG00000005514	ENSMUST00000005651,ENSMUST00000122113,ENSMUST00000127096,ENSMUST00000132084,ENSMUST00000147515,ENSMUST00000149684,ENSMUST00000150058,ENSMUST00000153500,ENSMUST00000153515	Por	2255	2802	2988	2586	2081	2105
1923.84	-0.170169	0.110165	-1.54468	0.122424	0.261379	ENSMUSG00000005533	ENSMUST00000005671,ENSMUST00000207487,ENSMUST00000207621,ENSMUST00000208348,ENSMUST00000208731,ENSMUST00000208871	Igf1r	1833	2591	2397	1490	1404	1828
1156.89	-0.303583	0.0776138	-3.91145	9.17e-05	0.00124831	ENSMUSG00000005534	ENSMUST00000091291,ENSMUST00000139504,ENSMUST00000207100,ENSMUST00000207295,ENSMUST00000208839	Insr	1260	1577	1344	897	796	952
3495.74	0.171774	0.0931996	1.84308	0.0653174	0.16687	ENSMUSG00000005566	ENSMUST00000005705,ENSMUST00000123603,ENSMUST00000123778,ENSMUST00000125136,ENSMUST00000128951,ENSMUST00000129122,ENSMUST00000142421,ENSMUST00000148354,ENSMUST00000149061,ENSMUST00000209577	Trim28	3296	4008	3995	4135	2845	2963
7622.88	0.196229	0.08047	2.43853	0.0147471	0.0567308	ENSMUSG00000005575	ENSMUST00000005714,ENSMUST00000123541,ENSMUST00000125964,ENSMUST00000126827,ENSMUST00000131837,ENSMUST00000138357,ENSMUST00000156389,ENSMUST00000165394	Ube2m	7193	8522	9218	8705	6714	6865
184.766	-0.377075	0.203497	-1.85298	0.0638852	0.164097	ENSMUSG00000005580	ENSMUST00000005719,ENSMUST00000117801,ENSMUST00000120080	Adcy9	153	195	127	82	85	119
15947.7	-0.0605095	0.122318	-0.49469	0.620819	0.763825	ENSMUSG00000005583	ENSMUST00000005722,ENSMUST00000163888,ENSMUST00000185052,ENSMUST00000195904,ENSMUST00000195984,ENSMUST00000196207,ENSMUST00000196493,ENSMUST00000196730,ENSMUST00000196832,ENSMUST00000197022,ENSMUST00000197145,ENSMUST00000197146,ENSMUST00000197681,ENSMUST00000197722,ENSMUST00000197938,ENSMUST00000198064,ENSMUST00000198069,ENSMUST00000198199,ENSMUST00000198217,ENSMUST00000198360,ENSMUST00000198916,…	Mef2c	16546	14467	16743	12272	13153	10274
906.997	-0.00399354	0.0781953	-0.0510714	0.959269	0.978517	ENSMUSG00000005609	ENSMUST00000005749,ENSMUST00000123681,ENSMUST00000140220,ENSMUST00000143818,ENSMUST00000146558,ENSMUST00000146709,ENSMUST00000152019,ENSMUST00000157025,ENSMUST00000209912	Ctr9	889	988	985	672	730	825
10472.6	-0.450408	0.109074	-4.12938	3.64e-05	0.000609758	ENSMUSG00000005610	ENSMUST00000159305,ENSMUST00000159465,ENSMUST00000160132,ENSMUST00000160552,ENSMUST00000160966,ENSMUST00000161051,ENSMUST00000161079,ENSMUST00000161158,ENSMUST00000161682,ENSMUST00000161736,ENSMUST00000161790,ENSMUST00000162394,ENSMUST00000162415,ENSMUST00000163014	Eif4g2	11105	9247	12073	5553	6199	6819
107.299	-0.124908	0.232149	-0.538052	0.590541	0.740704	ENSMUSG00000005611	ENSMUST00000005751,ENSMUST00000125758,ENSMUST00000127935,ENSMUST00000135590,ENSMUST00000142368,ENSMUST00000149923,ENSMUST00000154466	Irag1	86	127	113	54	69	110
699.561	-0.235615	0.08343	-2.8241	0.00474131	0.0245676	ENSMUSG00000005615	ENSMUST00000079791,ENSMUST00000104893,ENSMUST00000115137,ENSMUST00000115140,ENSMUST00000123199,ENSMUST00000141421,ENSMUST00000141772,ENSMUST00000231920	Pcyt1a	644	680	697	470	409	463
669.548	-0.199508	0.101031	-1.97472	0.0482998	0.13425	ENSMUSG00000005621	ENSMUST00000107353,ENSMUST00000125137,ENSMUST00000149508,ENSMUST00000176477	Zfp592	641	809	662	475	448	512
3646.95	0.22842	0.0873248	2.61576	0.00890299	0.0390525	ENSMUSG00000005625	ENSMUST00000071664,ENSMUST00000107237,ENSMUST00000117355,ENSMUST00000136868,ENSMUST00000140280,ENSMUST00000140348,ENSMUST00000143688,ENSMUST00000147960	Psmd4	3750	4331	4424	4570	3415	3457
839.426	-0.0597393	0.0786391	-0.759664	0.447455	0.627161	ENSMUSG00000005656	ENSMUST00000005798,ENSMUST00000218066,ENSMUST00000218337,ENSMUST00000218934,ENSMUST00000219302,ENSMUST00000219722,ENSMUST00000219781,ENSMUST00000219865	Snx6	852	898	928	665	670	670
136.33	-0.317589	0.144476	-2.19822	0.0279336	0.089995	ENSMUSG00000005667	ENSMUST00000005810,ENSMUST00000139802,ENSMUST00000141044,ENSMUST00000141193,ENSMUST00000203375,ENSMUST00000203847,ENSMUST00000204472	Mthfd2	159	200	181	107	107	124
621.731	-0.21529	0.10722	-2.00792	0.0446517	0.126774	ENSMUSG00000005672	ENSMUST00000005815,ENSMUST00000136002,ENSMUST00000143221,ENSMUST00000144270,ENSMUST00000148993,ENSMUST00000151357,ENSMUST00000201240,ENSMUST00000202167	Kit	599	569	651	368	373	486
2231.17	0.126976	0.0861424	1.47403	0.140475	0.286812	ENSMUSG00000005674	ENSMUST00000005817,ENSMUST00000111326,ENSMUST00000111327,ENSMUST00000130529,ENSMUST00000138184,ENSMUST00000143405,ENSMUST00000147246,ENSMUST00000154106	Tomm40l	2161	2327	2575	1857	2106	2039
27.5963	0.330915	0.307589	1.07584	0.282001	0.46197	ENSMUSG00000005681	ENSMUST00000005824,ENSMUST00000111319,ENSMUST00000111320,ENSMUST00000111321	Apoa2	23	32	37	36	30	24
735.91	0.10751	0.136766	0.786089	0.431815	0.612667	ENSMUSG00000005682	ENSMUST00000005825,ENSMUST00000218137,ENSMUST00000218315,ENSMUST00000218496,ENSMUST00000219255,ENSMUST00000219721,ENSMUST00000219801	Pan2	688	956	820	766	511	802
7877.37	-0.11006	0.0740136	-1.48702	0.13701	0.282271	ENSMUSG00000005683	ENSMUST00000005826,ENSMUST00000218159	Cs	8208	8244	8888	6365	5948	6029
535.181	-0.382643	0.109038	-3.50927	0.000449342	0.00420436	ENSMUSG00000005686	ENSMUST00000005829,ENSMUST00000106686,ENSMUST00000143786,ENSMUST00000147587,ENSMUST00000148292,ENSMUST00000170374,ENSMUST00000176487,ENSMUST00000213373	Ampd3	615	795	558	401	356	422
1629.18	0.190254	0.0581882	3.26964	0.00107685	0.00827491	ENSMUSG00000005687	ENSMUST00000005830,ENSMUST00000135017,ENSMUST00000136937,ENSMUST00000139489,ENSMUST00000147042,ENSMUST00000155520	Bcas2	1547	1845	1783	1581	1451	1574
202.266	-0.0431459	0.174215	-0.247659	0.804398	0.88784	ENSMUSG00000005696	ENSMUST00000005839,ENSMUST00000101619,ENSMUST00000115070,ENSMUST00000128393,ENSMUST00000129855,ENSMUST00000153948,ENSMUST00000189753	Sh2d1a	246	247	258	191	228	147
1740.24	-0.15355	0.0753509	-2.0378	0.0415695	0.120277	ENSMUSG00000005698	ENSMUST00000005841,ENSMUST00000128510,ENSMUST00000129388,ENSMUST00000132679,ENSMUST00000137735,ENSMUST00000156436	Ctcf	1758	1961	1896	1513	1187	1246
764.799	0.0501137	0.113456	0.441703	0.658704	0.791347	ENSMUSG00000005699	ENSMUST00000093195,ENSMUST00000098444,ENSMUST00000211888,ENSMUST00000212352,ENSMUST00000212430,ENSMUST00000212634,ENSMUST00000212972	Pard6a	783	880	918	870	629	588
3603.51	0.207296	0.143378	1.4458	0.148234	0.297324	ENSMUSG00000005716	ENSMUST00000005860,ENSMUST00000120592	Pvalb	3713	4114	4818	3809	3888	3656
70.9866	0.153455	0.204211	0.751455	0.452379	0.631002	ENSMUSG00000005718	ENSMUST00000005862,ENSMUST00000229956,ENSMUST00000230875	Tfap4	70	88	55	64	59	62
1908.98	0.133667	0.0936919	1.42667	0.153676	0.30491	ENSMUSG00000005732	ENSMUST00000052325,ENSMUST00000115645,ENSMUST00000123073,ENSMUST00000134035	Ranbp1	1845	1979	2018	1782	1592	1631
615.681	0.0858934	0.119564	0.718391	0.472516	0.647289	ENSMUSG00000005774	ENSMUST00000029772,ENSMUST00000107253,ENSMUST00000107254,ENSMUST00000107255,ENSMUST00000107260,ENSMUST00000132393,ENSMUST00000137088,ENSMUST00000140294,ENSMUST00000140331,ENSMUST00000142311,ENSMUST00000142708,ENSMUST00000144132,ENSMUST00000145031,ENSMUST00000145472,ENSMUST00000147237,ENSMUST00000148803,ENSMUST00000152869	Rfx5	515	742	617	594	432	526
3939.22	0.255889	0.101647	2.51743	0.0118215	0.0480215	ENSMUSG00000005779	ENSMUST00000005923,ENSMUST00000133412,ENSMUST00000134133,ENSMUST00000136143,ENSMUST00000200513	Psmb4	4135	4592	5067	4930	4194	3707
1627.07	-0.485471	0.144739	-3.35411	0.000796193	0.00647805	ENSMUSG00000005802	ENSMUST00000005952,ENSMUST00000099457	Slc30a4	1704	1479	1907	990	959	892
137.152	0.354358	0.178679	1.98322	0.0473432	0.132429	ENSMUSG00000005803	ENSMUST00000005953,ENSMUST00000110506,ENSMUST00000124460,ENSMUST00000126403,ENSMUST00000141698,ENSMUST00000147310,ENSMUST00000147475,ENSMUST00000176343,ENSMUST00000176999	Sqor	102	129	112	120	93	130
908.497	-0.145582	0.102241	-1.42391	0.154472	0.306211	ENSMUSG00000005804	ENSMUST00000005954,ENSMUST00000127595,ENSMUST00000129690,ENSMUST00000145037,ENSMUST00000146449,ENSMUST00000148460	Bloc1s6	1080	955	1119	782	719	731
832.637	-0.0119908	0.0796049	-0.150629	0.880269	0.933525	ENSMUSG00000005813	ENSMUST00000029804,ENSMUST00000195910,ENSMUST00000197531,ENSMUST00000198492,ENSMUST00000198700,ENSMUST00000199303,ENSMUST00000200365	Metap1	878	845	893	732	635	663
691.346	0.14196	0.078071	1.81835	0.069011	0.173383	ENSMUSG00000005823	ENSMUST00000005975,ENSMUST00000232778,ENSMUST00000233492,ENSMUST00000233568	Gpr108	667	696	796	598	612	649
1475.47	0.183458	0.0954274	1.92249	0.0545442	0.146367	ENSMUSG00000005846	ENSMUST00000119953,ENSMUST00000124454,ENSMUST00000129962,ENSMUST00000230002,ENSMUST00000230232	Rsl1d1	1472	1596	1717	1630	1360	1249
24.332	0.641089	0.353578	1.81315	0.069809	0.174881	ENSMUSG00000005864	ENSMUST00000006020,ENSMUST00000145642	Cnga2	16	26	32	35	23	32
3821.54	-0.47157	0.0803987	-5.86539	4.48e-09	4.82e-07	ENSMUSG00000005871	ENSMUST00000066133,ENSMUST00000079362,ENSMUST00000115781,ENSMUST00000163295,ENSMUST00000165590,ENSMUST00000167136,ENSMUST00000170023,ENSMUST00000170195,ENSMUST00000171187	Apc	3334	3839	3238	1886	1741	2249
9600.62	-0.215731	0.0918036	-2.34992	0.0187776	0.067448	ENSMUSG00000005873	ENSMUST00000006027,ENSMUST00000235153,ENSMUST00000235227,ENSMUST00000236887,ENSMUST00000237414	Reep5	10425	9211	11172	7352	6909	6481
3454.17	0.277986	0.0659381	4.21587	2.49e-05	0.000459567	ENSMUSG00000005881	ENSMUST00000006035,ENSMUST00000088650,ENSMUST00000130793,ENSMUST00000137545,ENSMUST00000142859,ENSMUST00000144707,ENSMUST00000149381,ENSMUST00000150970,ENSMUST00000152568,ENSMUST00000155370	Ergic3	3430	3670	3793	3936	3198	3186
1398.46	-0.0238142	0.0849194	-0.280433	0.779145	0.87322	ENSMUSG00000005882	ENSMUST00000006036,ENSMUST00000109631,ENSMUST00000109632,ENSMUST00000109636,ENSMUST00000123790,ENSMUST00000133726,ENSMUST00000136933,ENSMUST00000139232,ENSMUST00000141501,ENSMUST00000142655,ENSMUST00000146995,ENSMUST00000151078,ENSMUST00000152766,ENSMUST00000152818,ENSMUST00000155680,ENSMUST00000159238,ENSMUST00000161484,ENSMUST00000162258,ENSMUST00000162749	Uqcc1	1561	1458	1647	1281	1198	1107
1272.3	-0.360946	0.0778891	-4.6341	3.58e-06	0.000101357	ENSMUSG00000005886	ENSMUST00000006037,ENSMUST00000068304,ENSMUST00000081713,ENSMUST00000124088,ENSMUST00000133232,ENSMUST00000139970,ENSMUST00000143603,ENSMUST00000145280,ENSMUST00000146784,ENSMUST00000147927,ENSMUST00000185275	Ncoa2	1184	1303	1092	729	670	781
69.2589	0.45447	0.256081	1.77471	0.0759453	0.18572	ENSMUSG00000005892	ENSMUST00000006046	Trh	64	115	71	123	58	87
380.685	-0.339274	0.15858	-2.13945	0.032399	0.100266	ENSMUSG00000005893	ENSMUST00000113460,ENSMUST00000113463,ENSMUST00000133133,ENSMUST00000133321,ENSMUST00000146175,ENSMUST00000204349,ENSMUST00000204497,ENSMUST00000204661	Nr2c2	286	371	222	176	165	202
321.268	-0.137937	0.103266	-1.33574	0.181634	0.343233	ENSMUSG00000005897	ENSMUST00000092213,ENSMUST00000099343,ENSMUST00000105290	Nr2c1	332	403	347	275	232	261
2809.96	0.229778	0.155627	1.47647	0.139819	0.285906	ENSMUSG00000005899	ENSMUST00000006053,ENSMUST00000090159,ENSMUST00000163476,ENSMUST00000165363,ENSMUST00000231257,ENSMUST00000231311,ENSMUST00000231378,ENSMUST00000231436,ENSMUST00000231627,ENSMUST00000231722,ENSMUST00000231736,ENSMUST00000231792,ENSMUST00000231887,ENSMUST00000231949,ENSMUST00000232021,ENSMUST00000232043,ENSMUST00000232116,ENSMUST00000232185,ENSMUST00000232270,ENSMUST00000232271,ENSMUST00000232417,…	Smpd4	2855	3514	3359	2256	2615	4045
430.6	0.102298	0.110701	0.924094	0.355438	0.539779	ENSMUSG00000005907	ENSMUST00000006061,ENSMUST00000121291,ENSMUST00000123268,ENSMUST00000126545,ENSMUST00000142516,ENSMUST00000143132,ENSMUST00000143959,ENSMUST00000195894,ENSMUST00000196124,ENSMUST00000196432,ENSMUST00000196692,ENSMUST00000197167,ENSMUST00000199035,ENSMUST00000199213	Pex1	409	535	493	363	368	472
184.175	-0.382378	0.146148	-2.61638	0.0088868	0.0390198	ENSMUSG00000005917	ENSMUST00000006071,ENSMUST00000147486,ENSMUST00000172395	Otx1	173	210	197	113	113	121
1408.02	-0.205226	0.0606618	-3.38312	0.000716677	0.00598159	ENSMUSG00000005936	ENSMUST00000057174,ENSMUST00000117672,ENSMUST00000118762,ENSMUST00000122163,ENSMUST00000150858,ENSMUST00000153462,ENSMUST00000153831,ENSMUST00000168507,ENSMUST00000232729,ENSMUST00000232772,ENSMUST00000232874,ENSMUST00000232980,ENSMUST00000233064,ENSMUST00000233145,ENSMUST00000233197,ENSMUST00000233334,ENSMUST00000233847	Kctd20	1514	1548	1664	1050	1040	1112
494.668	0.000531817	0.096706	0.00549932	0.995612	0.996954	ENSMUSG00000005949	ENSMUST00000006103,ENSMUST00000108476,ENSMUST00000130101,ENSMUST00000144658,ENSMUST00000150468	Ctns	509	672	560	507	405	447
111.043	0.316247	0.162816	1.94235	0.0520942	0.141594	ENSMUSG00000005951	ENSMUST00000006105,ENSMUST00000131927	Shpk	93	127	119	120	102	107
724.628	-0.0800861	0.106809	-0.749805	0.453372	0.631992	ENSMUSG00000005958	ENSMUST00000006112,ENSMUST00000159575,ENSMUST00000160053,ENSMUST00000161063,ENSMUST00000231316,ENSMUST00000232407	Ephb3	698	758	814	536	562	576
32.4861	0.0750062	0.312897	0.239716	0.810551	0.892511	ENSMUSG00000005968	ENSMUST00000006123,ENSMUST00000196496,ENSMUST00000196655,ENSMUST00000196733,ENSMUST00000198456,ENSMUST00000200407	Tuft1	35	35	38	40	26	23
461.014	-0.110336	0.136035	-0.811086	0.417317	0.600337	ENSMUSG00000005973	ENSMUST00000006128,ENSMUST00000127019	Rcn1	434	451	471	282	310	390
59.0278	-0.093571	0.223494	-0.418673	0.675455	0.80386	ENSMUSG00000005980	ENSMUST00000006136,ENSMUST00000120009,ENSMUST00000125961,ENSMUST00000132466,ENSMUST00000137748,ENSMUST00000144792,ENSMUST00000149670,ENSMUST00000157044,ENSMUST00000175755,ENSMUST00000176642,ENSMUST00000177337	Dnase1	67	71	64	42	47	59
1730.99	0.169924	0.0472185	3.59867	0.000319849	0.00322955	ENSMUSG00000005981	ENSMUST00000006137,ENSMUST00000137945,ENSMUST00000138594,ENSMUST00000150354	Trap1	1631	1804	1830	1618	1427	1582
3494.98	-0.044574	0.0562097	-0.792995	0.427781	0.609038	ENSMUSG00000005982	ENSMUST00000115860,ENSMUST00000135093,ENSMUST00000140832,ENSMUST00000143537,ENSMUST00000147949,ENSMUST00000150655,ENSMUST00000151988,ENSMUST00000175809,ENSMUST00000176224,ENSMUST00000176625,ENSMUST00000186375	Naa60	3338	3388	3649	2761	2360	2753
181.459	0.20479	0.140461	1.45799	0.144844	0.292936	ENSMUSG00000005983	ENSMUST00000006139,ENSMUST00000115859,ENSMUST00000123235,ENSMUST00000177221,ENSMUST00000177323,ENSMUST00000177519	1700037C18Rik	208	211	209	183	193	189
1858.3	0.268198	0.0778002	3.44727	0.000566277	0.00495953	ENSMUSG00000005986	ENSMUST00000056888,ENSMUST00000163858,ENSMUST00000166031,ENSMUST00000167215,ENSMUST00000169653,ENSMUST00000170283	Ankrd13d	1772	1995	2280	1973	1739	1972
1981.59	-0.119702	0.0610787	-1.95981	0.0500185	0.137776	ENSMUSG00000006005	ENSMUST00000119161,ENSMUST00000124484,ENSMUST00000124973,ENSMUST00000128417,ENSMUST00000130779,ENSMUST00000131701,ENSMUST00000132257,ENSMUST00000132522,ENSMUST00000138718,ENSMUST00000141827,ENSMUST00000147769,ENSMUST00000150752,ENSMUST00000151563,ENSMUST00000152967	Tpr	2015	2135	2143	1558	1379	1593
1250.02	-0.235998	0.0741766	-3.18157	0.0014648	0.0103679	ENSMUSG00000006010	ENSMUST00000006167,ENSMUST00000094477,ENSMUST00000097546,ENSMUST00000097547,ENSMUST00000111913,ENSMUST00000132809,ENSMUST00000140112,ENSMUST00000148389,ENSMUST00000150615	Odr4	1400	1462	1421	891	905	1047
129.308	-1.36436	0.495647	-2.75269	0.00591082	0.028842	ENSMUSG00000006014	ENSMUST00000006171,ENSMUST00000111901,ENSMUST00000111902,ENSMUST00000159035,ENSMUST00000161320,ENSMUST00000161611,ENSMUST00000162367,ENSMUST00000164600	Prg4	190	250	258	53	27	135
353.955	0.122378	0.116172	1.05342	0.29215	0.473418	ENSMUSG00000006019	ENSMUST00000094816,ENSMUST00000118795,ENSMUST00000119102,ENSMUST00000121123,ENSMUST00000128452,ENSMUST00000133518,ENSMUST00000163968	Dhx34	342	436	376	360	287	334
790.284	0.30731	0.0794204	3.8694	0.000109102	0.00142252	ENSMUSG00000006021	ENSMUST00000006178,ENSMUST00000127584,ENSMUST00000129080,ENSMUST00000130170,ENSMUST00000141430,ENSMUST00000149255,ENSMUST00000149388,ENSMUST00000152044	Kptn	732	855	836	751	787	798
10225.7	0.0375738	0.0614869	0.611086	0.541143	0.702747	ENSMUSG00000006024	ENSMUST00000006181,ENSMUST00000124563,ENSMUST00000127637,ENSMUST00000132828,ENSMUST00000139507,ENSMUST00000140640,ENSMUST00000150208	Napa	10393	11175	11973	9519	8454	8909
1236.17	0.0418745	0.0595106	0.703648	0.481652	0.655586	ENSMUSG00000006050	ENSMUST00000006209,ENSMUST00000173202,ENSMUST00000173482,ENSMUST00000173875,ENSMUST00000174125,ENSMUST00000236330	Sra1	1364	1555	1579	1258	1150	1205
5355.5	-0.0227672	0.0755915	-0.301188	0.763271	0.863153	ENSMUSG00000006057	ENSMUST00000090541,ENSMUST00000107684,ENSMUST00000107686,ENSMUST00000178611	Atp5g1	5912	6112	6732	5317	4573	4530
2330.49	0.189819	0.0750612	2.52886	0.0114434	0.0469006	ENSMUSG00000006058	ENSMUST00000006217,ENSMUST00000107700,ENSMUST00000145749,ENSMUST00000150946,ENSMUST00000156394,ENSMUST00000156524	Snf8	2400	2794	2728	2603	2247	2196
2667.69	0.237683	0.0738158	3.21995	0.00128213	0.00935928	ENSMUSG00000006095	ENSMUST00000006254,ENSMUST00000141608,ENSMUST00000169358	Tbcb	2662	2893	3262	2894	2675	2532
1312.24	0.25069	0.103333	2.42603	0.0152649	0.0580928	ENSMUSG00000006127	ENSMUST00000006286,ENSMUST00000129298,ENSMUST00000130318,ENSMUST00000136605,ENSMUST00000139856,ENSMUST00000149134,ENSMUST00000150857	Inpp5k	1351	1629	1449	1708	1192	1219
873.538	-0.282148	0.104381	-2.70306	0.00687041	0.0322583	ENSMUSG00000006134	ENSMUST00000006293,ENSMUST00000231228,ENSMUST00000231629	Crkl	966	948	896	706	579	523
162.308	-0.0480877	0.607598	-0.0791439	0.936918	0.965754	ENSMUSG00000006154	ENSMUST00000086372,ENSMUST00000163137,ENSMUST00000163804,ENSMUST00000163893,ENSMUST00000164987,ENSMUST00000167068,ENSMUST00000167298,ENSMUST00000167599,ENSMUST00000167810,ENSMUST00000168924,ENSMUST00000169820,ENSMUST00000170423,ENSMUST00000170635,ENSMUST00000171445	Eps8l1	180	216	149	117	65	237
1129.57	-0.183589	0.075871	-2.41975	0.0155313	0.0589344	ENSMUSG00000006169	ENSMUST00000109260,ENSMUST00000109261,ENSMUST00000133715	Clint1	1122	1174	1142	899	668	805
40.4146	-0.468906	0.308765	-1.51865	0.12885	0.270701	ENSMUSG00000006179	ENSMUST00000006341,ENSMUST00000129665,ENSMUST00000130585,ENSMUST00000150547,ENSMUST00000223857	Prss16	67	46	85	36	37	39
281.283	0.0726338	0.113881	0.637807	0.5236	0.688005	ENSMUSG00000006191	ENSMUST00000006353,ENSMUST00000091674,ENSMUST00000110323,ENSMUST00000123641,ENSMUST00000124532,ENSMUST00000129231,ENSMUST00000131792,ENSMUST00000137225,ENSMUST00000140278,ENSMUST00000153086,ENSMUST00000154209	Cdkal1	287	346	310	257	243	274
4950.65	-0.418616	0.132375	-3.16235	0.00156503	0.0109091	ENSMUSG00000006205	ENSMUST00000006367,ENSMUST00000140741,ENSMUST00000150717,ENSMUST00000150905,ENSMUST00000153290	Htra1	5505	7954	6687	4706	3485	3543
1153.7	-0.0700892	0.091439	-0.766513	0.443371	0.623958	ENSMUSG00000006215	ENSMUST00000006377,ENSMUST00000123477,ENSMUST00000130482,ENSMUST00000142020,ENSMUST00000142438,ENSMUST00000142695,ENSMUST00000144899	Zbtb17	1142	1423	1381	1053	867	1014
68.4893	0.321027	0.215123	1.4923	0.135621	0.280549	ENSMUSG00000006218	ENSMUST00000006380	Fam131c	60	62	91	81	58	69
40.4255	-0.264406	0.36772	-0.719042	0.472115	0.647137	ENSMUSG00000006219	ENSMUST00000006381,ENSMUST00000105784,ENSMUST00000105785,ENSMUST00000123150,ENSMUST00000127455,ENSMUST00000129602,ENSMUST00000130181,ENSMUST00000131317,ENSMUST00000133874,ENSMUST00000136831,ENSMUST00000137491,ENSMUST00000141518,ENSMUST00000147764,ENSMUST00000147785,ENSMUST00000153189	Fblim1	43	50	51	34	23	37
215.425	-0.144276	0.136759	-1.05496	0.291443	0.472682	ENSMUSG00000006235	ENSMUST00000006397,ENSMUST00000213181	Epor	225	254	284	174	196	167
143.344	0.228474	0.165621	1.3795	0.167741	0.324604	ENSMUSG00000006241	ENSMUST00000006403,ENSMUST00000170304,ENSMUST00000214734,ENSMUST00000216710,ENSMUST00000217589	Ccdc159	132	166	144	115	128	161
629.953	-0.315103	0.0971439	-3.24368	0.00117997	0.00880298	ENSMUSG00000006262	ENSMUST00000006424,ENSMUST00000113229,ENSMUST00000125171,ENSMUST00000155298	Mob1b	628	666	705	445	425	383
13782.5	0.0759253	0.0920433	0.824887	0.409436	0.592825	ENSMUSG00000006273	ENSMUST00000006435,ENSMUST00000123290,ENSMUST00000125211,ENSMUST00000129797,ENSMUST00000153079,ENSMUST00000153680	Atp6v1b2	14812	13427	15266	13389	11591	10906
1855.15	0.217126	0.0952652	2.27918	0.0226565	0.077239	ENSMUSG00000006276	ENSMUST00000163643,ENSMUST00000211977,ENSMUST00000212121,ENSMUST00000212257,ENSMUST00000212590,ENSMUST00000212950	Eps15l1	1797	2298	1937	2037	1474	1978
119.532	0.123585	0.214433	0.576335	0.564389	0.720525	ENSMUSG00000006281	ENSMUST00000006444,ENSMUST00000226222,ENSMUST00000226430,ENSMUST00000226789,ENSMUST00000227193,ENSMUST00000227228,ENSMUST00000227526,ENSMUST00000228562	Tep1	109	161	127	91	115	130
780.719	0.156749	0.0802785	1.95257	0.050871	0.139337	ENSMUSG00000006288	ENSMUST00000006451,ENSMUST00000226768,ENSMUST00000227327,ENSMUST00000227751,ENSMUST00000227934,ENSMUST00000228440	Ttc5	757	970	839	718	722	789
679.775	0.143308	0.109306	1.31107	0.189833	0.353374	ENSMUSG00000006289	ENSMUST00000006452,ENSMUST00000159292,ENSMUST00000160375,ENSMUST00000160393,ENSMUST00000160464,ENSMUST00000160890,ENSMUST00000162177,ENSMUST00000162850	Osgep	667	743	796	535	668	693
3629.85	0.159179	0.0570741	2.789	0.00528718	0.0265328	ENSMUSG00000006299	ENSMUST00000006462,ENSMUST00000178235,ENSMUST00000186833,ENSMUST00000187046,ENSMUST00000190008,ENSMUST00000191258	Aamp	3643	4149	4163	3838	3158	3432
1098.26	0.0748242	0.0990383	0.755508	0.449944	0.628899	ENSMUSG00000006301	ENSMUST00000016309,ENSMUST00000113796,ENSMUST00000128505,ENSMUST00000130763,ENSMUST00000135384,ENSMUST00000141560,ENSMUST00000152603,ENSMUST00000154859	Tmbim1	962	1204	1164	843	922	963
5831.26	-0.0649728	0.112632	-0.576859	0.564035	0.720381	ENSMUSG00000006304	ENSMUST00000006467,ENSMUST00000113819,ENSMUST00000113820,ENSMUST00000185733	Arpc2	6381	7792	7278	6889	4736	4383
1403.66	0.21418	0.164434	1.30253	0.192734	0.35741	ENSMUSG00000006307	ENSMUST00000006470,ENSMUST00000108154,ENSMUST00000125372,ENSMUST00000125836,ENSMUST00000128456,ENSMUST00000131002,ENSMUST00000136959,ENSMUST00000152931	Kmt2b	1258	2018	1408	1753	977	1525
26.3847	0.247486	0.41318	0.598979	0.549187	0.708343	ENSMUSG00000006313	ENSMUST00000006476	Upk1a	16	48	47	42	26	34
1632.27	0.0662589	0.0838361	0.790338	0.42933	0.610532	ENSMUSG00000006315	ENSMUST00000006478,ENSMUST00000207263,ENSMUST00000207296,ENSMUST00000207779,ENSMUST00000207955,ENSMUST00000208169,ENSMUST00000209065	Tmem147	1716	1803	2063	1718	1403	1445
9492.05	0.261993	0.0836432	3.13227	0.00173459	0.011755	ENSMUSG00000006333	ENSMUST00000006496,ENSMUST00000108623,ENSMUST00000108624,ENSMUST00000108625,ENSMUST00000126562,ENSMUST00000128729,ENSMUST00000136858,ENSMUST00000139818,ENSMUST00000146303,ENSMUST00000146927	Rps9	9302	10778	11484	10462	9941	9036
912.155	0.22345	0.0799105	2.79626	0.00516979	0.0260808	ENSMUSG00000006335	ENSMUST00000058880,ENSMUST00000108641,ENSMUST00000153143,ENSMUST00000155592,ENSMUST00000156194,ENSMUST00000205596,ENSMUST00000206370	Tfpt	935	1124	1133	1086	908	912
412.821	0.275351	0.147177	1.87089	0.0613607	0.159238	ENSMUSG00000006342	ENSMUST00000077610,ENSMUST00000095541,ENSMUST00000218896,ENSMUST00000219733	Susd2	430	410	436	404	346	462
112.681	-0.0690405	0.199322	-0.346376	0.72906	0.840792	ENSMUSG00000006344	ENSMUST00000072217,ENSMUST00000188444,ENSMUST00000189972,ENSMUST00000189991,ENSMUST00000218807,ENSMUST00000219214,ENSMUST00000219247	Ggt5	115	202	149	121	107	117
90.9474	0.480946	0.175518	2.74015	0.00614111	0.02968	ENSMUSG00000006345	ENSMUST00000006508,ENSMUST00000124259,ENSMUST00000125770,ENSMUST00000128886,ENSMUST00000129020,ENSMUST00000129232,ENSMUST00000131565,ENSMUST00000134503,ENSMUST00000139459,ENSMUST00000140219,ENSMUST00000141062,ENSMUST00000143226,ENSMUST00000143792,ENSMUST00000145079,ENSMUST00000145928,ENSMUST00000148447,ENSMUST00000151212,ENSMUST00000152657,ENSMUST00000155186,ENSMUST00000156487	Ggt1	71	90	99	101	87	95
5476.7	0.0775351	0.0859833	0.901746	0.367192	0.551353	ENSMUSG00000006356	ENSMUST00000084882,ENSMUST00000196015,ENSMUST00000197396,ENSMUST00000199976,ENSMUST00000200177,ENSMUST00000200380	Crip2	5756	5915	6654	5345	4760	5002
297.197	0.695371	0.145663	4.77384	1.81e-06	6.03e-05	ENSMUSG00000006360	ENSMUST00000006523,ENSMUST00000196932,ENSMUST00000198597,ENSMUST00000198909,ENSMUST00000199089,ENSMUST00000200553	Crip1	195	266	266	340	279	298
651.726	-0.340512	0.168945	-2.01552	0.0438498	0.124929	ENSMUSG00000006362	ENSMUST00000006525,ENSMUST00000064674,ENSMUST00000127984,ENSMUST00000134045,ENSMUST00000142535,ENSMUST00000147374,ENSMUST00000148630	Cbfa2t3	566	546	852	339	409	460
283.115	-0.108753	0.192157	-0.56596	0.571421	0.725703	ENSMUSG00000006369	ENSMUST00000057410,ENSMUST00000109432,ENSMUST00000160798	Fbln1	312	263	395	220	189	298
5711.12	-0.0703536	0.0966975	-0.727564	0.46688	0.642671	ENSMUSG00000006373	ENSMUST00000073339	Pgrmc1	6565	5993	6349	5380	4350	4389
330.329	0.452008	0.133137	3.39507	0.000686121	0.0057816	ENSMUSG00000006378	ENSMUST00000006544,ENSMUST00000229276	Gcat	299	320	376	427	335	300
562.759	0.83178	0.195748	4.24924	2.14e-05	0.000409753	ENSMUSG00000006386	ENSMUST00000071168,ENSMUST00000073939,ENSMUST00000102798,ENSMUST00000131958	Tek	260	380	306	328	387	598
44.5104	-0.197063	0.25925	-0.760127	0.447179	0.626886	ENSMUSG00000006389	ENSMUST00000006556,ENSMUST00000102671,ENSMUST00000106375,ENSMUST00000168404,ENSMUST00000216417	Mpl	40	45	53	35	28	31
767.904	0.110936	0.109395	1.01409	0.31054	0.493092	ENSMUSG00000006390	ENSMUST00000006557,ENSMUST00000067896,ENSMUST00000102673,ENSMUST00000129419,ENSMUST00000135162,ENSMUST00000143140,ENSMUST00000167636	Elovl1	719	823	989	652	648	833
880.475	0.0762474	0.0745441	1.02285	0.306379	0.489162	ENSMUSG00000006392	ENSMUST00000019229,ENSMUST00000073881,ENSMUST00000084319,ENSMUST00000106384,ENSMUST00000125235,ENSMUST00000126089,ENSMUST00000130421,ENSMUST00000135201,ENSMUST00000144577,ENSMUST00000152633	Med8	893	1007	1028	876	723	813
460.417	0.611886	0.12293	4.97752	6.44e-07	2.71e-05	ENSMUSG00000006395	ENSMUST00000006562,ENSMUST00000106393,ENSMUST00000132882,ENSMUST00000179719,ENSMUST00000194248	Hyi	421	529	436	673	437	549
30.3327	-0.254401	0.334222	-0.761171	0.446555	0.626292	ENSMUSG00000006398	ENSMUST00000006565,ENSMUST00000151302,ENSMUST00000183942	Cdc20	29	44	34	25	19	26
255.364	-0.299801	0.235907	-1.27084	0.203784	0.371158	ENSMUSG00000006403	ENSMUST00000111314,ENSMUST00000111315,ENSMUST00000219033	Adamts4	256	216	285	94	143	246
95.2202	0.0992305	0.231695	0.428281	0.668447	0.797662	ENSMUSG00000006411	ENSMUST00000006578,ENSMUST00000094325,ENSMUST00000111286	Nectin4	77	100	78	94	52	68
3650.71	0.163341	0.0755477	2.1621	0.0306108	0.0964486	ENSMUSG00000006412	ENSMUST00000006579,ENSMUST00000135941,ENSMUST00000138323	Pfdn2	3807	4335	4297	4071	3503	3287
2163.28	-0.00678689	0.0598833	-0.113335	0.909765	0.950254	ENSMUSG00000006418	ENSMUST00000078050,ENSMUST00000109214,ENSMUST00000127939	Rnf114	2054	2220	2232	1776	1608	1673
721.758	-0.481298	0.101371	-4.74787	2.06e-06	6.68e-05	ENSMUSG00000006423	ENSMUST00000047486,ENSMUST00000115248,ENSMUST00000115249,ENSMUST00000127966,ENSMUST00000143544,ENSMUST00000150873	C330007P06Rik	824	681	693	402	403	430
5276.56	0.149222	0.116287	1.28322	0.199414	0.365899	ENSMUSG00000006435	ENSMUST00000111807,ENSMUST00000111808,ENSMUST00000235290,ENSMUST00000235326	Neurl1a	4244	4840	5008	3935	4320	3887
1563.1	-0.117636	0.0858208	-1.37072	0.170461	0.327998	ENSMUSG00000006442	ENSMUST00000006611,ENSMUST00000140129,ENSMUST00000152701	Srm	1642	1729	1960	1405	1235	1194
53.7017	-0.035498	0.298794	-0.118804	0.905431	0.948037	ENSMUSG00000006445	ENSMUST00000006614,ENSMUST00000131026,ENSMUST00000145523,ENSMUST00000149002	Epha2	60	94	45	47	38	67
685.938	-0.0460563	0.0957513	-0.481	0.630517	0.771741	ENSMUSG00000006456	ENSMUST00000006625,ENSMUST00000113793,ENSMUST00000180008	Rbm14	618	815	892	576	585	589
26.8622	-0.306855	0.329205	-0.93211	0.35128	0.535916	ENSMUSG00000006457	ENSMUST00000006626,ENSMUST00000138811	Actn3	28	31	41	22	21	20
633.511	-0.0282004	0.0933699	-0.302028	0.76263	0.862878	ENSMUSG00000006463	ENSMUST00000006632,ENSMUST00000160014,ENSMUST00000162088,ENSMUST00000162134,ENSMUST00000162720,ENSMUST00000162754	Zdhhc24	577	736	716	531	442	581
949.642	-0.156389	0.0894821	-1.74771	0.0805142	0.193593	ENSMUSG00000006464	ENSMUST00000053506,ENSMUST00000235498,ENSMUST00000236150,ENSMUST00000236538,ENSMUST00000237085,ENSMUST00000237362,ENSMUST00000237638,ENSMUST00000238170	Bbs1	946	1132	1035	689	694	796
866.277	0.211346	0.136957	1.54315	0.122794	0.261882	ENSMUSG00000006471	ENSMUST00000100329,ENSMUST00000114349,ENSMUST00000123472,ENSMUST00000129705,ENSMUST00000132128,ENSMUST00000132591,ENSMUST00000137355,ENSMUST00000141808,ENSMUST00000147866,ENSMUST00000148589	Ndor1	861	1144	898	954	700	977
16031.5	0.0357505	0.0695112	0.514313	0.607033	0.753278	ENSMUSG00000006476	ENSMUST00000006646,ENSMUST00000074422,ENSMUST00000100334,ENSMUST00000102931,ENSMUST00000114386,ENSMUST00000114388,ENSMUST00000116574,ENSMUST00000124309,ENSMUST00000132172,ENSMUST00000134744,ENSMUST00000135328,ENSMUST00000140733,ENSMUST00000140737,ENSMUST00000141866,ENSMUST00000144520,ENSMUST00000152122,ENSMUST00000152506,ENSMUST00000155909	Nsmf	13346	15801	14695	11882	11537	11589
1330.91	-0.277364	0.0889867	-3.11691	0.00182756	0.012231	ENSMUSG00000006494	ENSMUST00000006669,ENSMUST00000129427,ENSMUST00000129887,ENSMUST00000134362,ENSMUST00000148249,ENSMUST00000151358,ENSMUST00000152696,ENSMUST00000156036	Pdk1	1404	1324	1565	831	927	1009
1415.85	0.191913	0.11468	1.67347	0.0942346	0.216537	ENSMUSG00000006498	ENSMUST00000057343,ENSMUST00000095457,ENSMUST00000099958,ENSMUST00000164385,ENSMUST00000165153,ENSMUST00000165704,ENSMUST00000165724,ENSMUST00000168216,ENSMUST00000168683,ENSMUST00000168988,ENSMUST00000169091,ENSMUST00000169483,ENSMUST00000169580,ENSMUST00000171216,ENSMUST00000171599,ENSMUST00000172282	Ptbp1	1141	1533	1363	1239	988	1377
485.098	0.0359304	0.164375	0.218587	0.826971	0.902609	ENSMUSG00000006517	ENSMUST00000006692,ENSMUST00000211883	Mvd	446	472	501	338	356	443
318.918	0.409507	0.334932	1.22266	0.221459	0.393351	ENSMUSG00000006519	ENSMUST00000017604,ENSMUST00000212600,ENSMUST00000212822	Cyba	310	266	323	374	281	282
792.388	0.716838	0.148118	4.83966	1.3e-06	4.57e-05	ENSMUSG00000006522	ENSMUST00000006697,ENSMUST00000226179,ENSMUST00000226547,ENSMUST00000227181,ENSMUST00000227995,ENSMUST00000228114	Itih3	655	734	646	1141	848	620
764.83	0.147027	0.0963622	1.52578	0.127065	0.268096	ENSMUSG00000006526	ENSMUST00000006701,ENSMUST00000226788,ENSMUST00000227246,ENSMUST00000227776,ENSMUST00000228046,ENSMUST00000228066	Stimate	768	975	765	741	697	727
621.237	-0.211569	0.102654	-2.06099	0.0393037	0.115433	ENSMUSG00000006527	ENSMUST00000054230,ENSMUST00000112184,ENSMUST00000227201,ENSMUST00000227303,ENSMUST00000227445,ENSMUST00000228006	Sfmbt1	662	656	650	459	442	427
38.2734	-0.0539922	0.322621	-0.167355	0.867091	0.926579	ENSMUSG00000006567	ENSMUST00000006742,ENSMUST00000110738	Atp7b	38	53	41	37	17	46
15090.9	0.0795579	0.038756	2.05279	0.0400927	0.117199	ENSMUSG00000006575	ENSMUST00000006750,ENSMUST00000107102,ENSMUST00000107103,ENSMUST00000107105,ENSMUST00000128331,ENSMUST00000131219,ENSMUST00000132876,ENSMUST00000142157,ENSMUST00000146330,ENSMUST00000150982	Rundc3a	14327	16192	16398	13635	12094	12969
5704.64	0.322308	0.108892	2.95989	0.00307753	0.0179354	ENSMUSG00000006576	ENSMUST00000027415,ENSMUST00000124341,ENSMUST00000129703,ENSMUST00000132110,ENSMUST00000132612,ENSMUST00000138814,ENSMUST00000142257,ENSMUST00000145258,ENSMUST00000145516,ENSMUST00000150142,ENSMUST00000154101,ENSMUST00000189794	Slc4a3	5147	6484	5634	5380	4945	6542
61.5149	0.498115	0.250457	1.98882	0.0467208	0.131146	ENSMUSG00000006585	ENSMUST00000006760,ENSMUST00000212053,ENSMUST00000212201,ENSMUST00000212821,ENSMUST00000212967	Cdt1	37	59	71	88	45	51
266.546	-0.257285	0.124454	-2.06731	0.0387046	0.114211	ENSMUSG00000006586	ENSMUST00000006761,ENSMUST00000098256,ENSMUST00000098257,ENSMUST00000105566,ENSMUST00000139736,ENSMUST00000150583	Runx1t1	269	323	298	203	200	177
806.891	0.295619	0.0816908	3.61876	0.00029602	0.00303347	ENSMUSG00000006589	ENSMUST00000006764,ENSMUST00000211810,ENSMUST00000211823,ENSMUST00000212093,ENSMUST00000212834,ENSMUST00000213017,ENSMUST00000213029,ENSMUST00000213030,ENSMUST00000213062	Aprt	793	906	965	936	837	775
1061.33	-0.10698	0.0880927	-1.21441	0.224593	0.397417	ENSMUSG00000006599	ENSMUST00000006774,ENSMUST00000107644,ENSMUST00000128420,ENSMUST00000144708,ENSMUST00000165031	Gtf2h1	1067	1326	1108	936	757	846
183.975	0.305623	0.163239	1.87225	0.0611721	0.158828	ENSMUSG00000006611	ENSMUST00000006787,ENSMUST00000091706,ENSMUST00000091707,ENSMUST00000151243	Hfe	168	207	166	161	177	183
117.216	0.320919	0.181228	1.7708	0.0765941	0.186986	ENSMUSG00000006638	ENSMUST00000006814,ENSMUST00000201125	Abhd1	105	164	114	120	123	129
548.426	0.18642	0.0885626	2.10496	0.0352951	0.106982	ENSMUSG00000006641	ENSMUST00000080431,ENSMUST00000114668,ENSMUST00000200816,ENSMUST00000201017,ENSMUST00000202520,ENSMUST00000202556,ENSMUST00000202984	Slc5a6	547	518	594	528	442	508
61.982	0.11911	0.263075	0.452759	0.650722	0.785993	ENSMUSG00000006649	ENSMUST00000006825,ENSMUST00000123880,ENSMUST00000126297,ENSMUST00000131004,ENSMUST00000149086	Nphs1	35	95	81	64	56	57
51211.7	0.16124	0.0678514	2.37637	0.0174839	0.0641597	ENSMUSG00000006651	ENSMUST00000006828,ENSMUST00000207514,ENSMUST00000208404,ENSMUST00000208792,ENSMUST00000209054	Aplp1	50350	58725	61482	54688	48343	45479
2058.29	0.0693096	0.058436	1.18608	0.235592	0.410504	ENSMUSG00000006673	ENSMUST00000006851,ENSMUST00000112155,ENSMUST00000192331,ENSMUST00000192819,ENSMUST00000192932,ENSMUST00000193258,ENSMUST00000193348,ENSMUST00000194139,ENSMUST00000194385,ENSMUST00000194387,ENSMUST00000194741,ENSMUST00000194743,ENSMUST00000195513,ENSMUST00000195563	Qrich1	2152	2278	2222	1946	1632	1884
2386.24	0.290638	0.100114	2.90307	0.00369528	0.0204366	ENSMUSG00000006675	ENSMUST00000006853,ENSMUST00000191674,ENSMUST00000192080,ENSMUST00000193621,ENSMUST00000194900,ENSMUST00000195181	P4htm	2419	2659	2729	3119	2213	2134
2425.05	-0.039915	0.0801817	-0.497807	0.61862	0.762442	ENSMUSG00000006676	ENSMUST00000006854,ENSMUST00000085044,ENSMUST00000166103,ENSMUST00000178075,ENSMUST00000192854,ENSMUST00000193183,ENSMUST00000193412,ENSMUST00000193558,ENSMUST00000193571,ENSMUST00000193678,ENSMUST00000193975,ENSMUST00000194171,ENSMUST00000194225,ENSMUST00000194499,ENSMUST00000194863,ENSMUST00000195763	Usp19	2446	3060	2906	2292	1787	2318
66.0782	-0.172473	0.210451	-0.819536	0.412481	0.595742	ENSMUSG00000006678	ENSMUST00000006856,ENSMUST00000124236,ENSMUST00000127718,ENSMUST00000142479	Pola1	60	81	89	61	49	49
8327.92	0.0315696	0.0679638	0.464507	0.642285	0.780271	ENSMUSG00000006699	ENSMUST00000030417,ENSMUST00000051477	Cdc42	8256	8258	8873	6850	6499	6934
349.016	-0.452723	0.111296	-4.06773	4.75e-05	0.000746893	ENSMUSG00000006705	ENSMUST00000097352,ENSMUST00000175806,ENSMUST00000175812,ENSMUST00000176513,ENSMUST00000176701,ENSMUST00000176895,ENSMUST00000235255,ENSMUST00000235401,ENSMUST00000235869,ENSMUST00000236493,ENSMUST00000237038,ENSMUST00000237248,ENSMUST00000237748,ENSMUST00000237887	Pknox1	390	409	471	242	256	225
406.669	0.00437597	0.144875	0.030205	0.975904	0.9864	ENSMUSG00000006711	ENSMUST00000006893,ENSMUST00000141572,ENSMUST00000169411,ENSMUST00000171262	D130043K22Rik	424	459	347	328	263	378
96.4608	0.179338	0.185718	0.965643	0.334223	0.518511	ENSMUSG00000006715	ENSMUST00000006898,ENSMUST00000110382,ENSMUST00000175689,ENSMUST00000176890,ENSMUST00000177253	Gmnn	114	115	105	82	108	105
2614.31	0.362889	0.103582	3.50341	0.000459341	0.00426434	ENSMUSG00000006717	ENSMUST00000006900,ENSMUST00000224839	Acot13	2601	2975	3036	3078	3053	2474
78.728	0.394724	0.220748	1.78812	0.0737565	0.181822	ENSMUSG00000006720	ENSMUST00000006903,ENSMUST00000102978,ENSMUST00000152258,ENSMUST00000176003,ENSMUST00000176511,ENSMUST00000176580	Zfp184	66	68	85	77	83	64
1821.44	0.0718966	0.0551912	1.30268	0.192683	0.357405	ENSMUSG00000006728	ENSMUST00000006911,ENSMUST00000120226,ENSMUST00000123456,ENSMUST00000125682,ENSMUST00000133115,ENSMUST00000135179,ENSMUST00000140254,ENSMUST00000142558,ENSMUST00000145670	Cdk4	1725	2062	2025	1675	1472	1620
4277.14	-0.0644497	0.0682477	-0.94435	0.344991	0.529373	ENSMUSG00000006731	ENSMUST00000006914,ENSMUST00000217678,ENSMUST00000218977,ENSMUST00000219523,ENSMUST00000220055	B4galnt1	4403	4764	4875	3952	3084	3472
255.068	0.0877196	0.124612	0.703944	0.481468	0.655513	ENSMUSG00000006732	ENSMUST00000006915,ENSMUST00000120542,ENSMUST00000135655,ENSMUST00000139486,ENSMUST00000152960	Mettl1	291	341	322	279	238	275
1371.37	-0.271281	0.0798876	-3.39579	0.000684307	0.00577262	ENSMUSG00000006736	ENSMUST00000060991,ENSMUST00000217875,ENSMUST00000218488,ENSMUST00000218603,ENSMUST00000220344	Tspan31	1561	1671	1851	998	1165	1115
4844.78	-0.197184	0.0850149	-2.31941	0.020373	0.0716128	ENSMUSG00000006740	ENSMUST00000025083,ENSMUST00000163210,ENSMUST00000164426,ENSMUST00000166249,ENSMUST00000168031,ENSMUST00000170959,ENSMUST00000234166	Kif5b	4230	4644	4844	2894	3126	3305
318.988	0.112861	0.111737	1.01006	0.312467	0.494703	ENSMUSG00000006763	ENSMUST00000143082,ENSMUST00000209780,ENSMUST00000209797,ENSMUST00000210628,ENSMUST00000210791	Saal1	318	383	341	258	300	320
24.9416	-0.622248	0.352993	-1.76278	0.077938	0.189261	ENSMUSG00000006764	ENSMUST00000006949,ENSMUST00000155794	Tph2	28	28	33	12	19	14
6980.21	-0.0953992	0.142893	-0.667626	0.504372	0.674123	ENSMUSG00000006782	ENSMUST00000103120,ENSMUST00000147403,ENSMUST00000148034,ENSMUST00000150414	Cnp	6794	7016	7568	4172	5859	5515
58.154	0.251502	0.208896	1.20396	0.228606	0.402146	ENSMUSG00000006784	ENSMUST00000006976,ENSMUST00000092684,ENSMUST00000127389,ENSMUST00000132143,ENSMUST00000150331	Odad4	58	73	69	65	53	68
2498.79	-0.324414	0.0936037	-3.46582	0.000528612	0.00473758	ENSMUSG00000006800	ENSMUST00000088086,ENSMUST00000109249,ENSMUST00000125503,ENSMUST00000133395,ENSMUST00000139266,ENSMUST00000143996,ENSMUST00000146497	Sulf2	3265	3224	3471	2408	1894	1925
6707.68	0.0122931	0.0572827	0.214605	0.830075	0.903668	ENSMUSG00000006818	ENSMUST00000007012,ENSMUST00000232726,ENSMUST00000233278,ENSMUST00000233333,ENSMUST00000233451,ENSMUST00000233791,ENSMUST00000233897,ENSMUST00000233922	Sod2	7215	7382	8182	6218	5599	6142
297.569	0.256392	0.105986	2.41911	0.0155583	0.0590082	ENSMUSG00000006850	ENSMUST00000007046,ENSMUST00000237079,ENSMUST00000237255,ENSMUST00000237559,ENSMUST00000237727,ENSMUST00000237870	Tmco6	312	340	316	275	294	334
1049.76	0.200486	0.076308	2.62733	0.00860585	0.0381892	ENSMUSG00000006906	ENSMUST00000068054,ENSMUST00000205345,ENSMUST00000205369,ENSMUST00000205648,ENSMUST00000205829,ENSMUST00000206400,ENSMUST00000206592	Stambp	1003	1063	1143	1004	946	927
1904.36	0.144039	0.0604469	2.3829	0.017177	0.06325	ENSMUSG00000006920	ENSMUST00000100417,ENSMUST00000107284,ENSMUST00000107285,ENSMUST00000128974,ENSMUST00000134622,ENSMUST00000138835,ENSMUST00000146884,ENSMUST00000151291,ENSMUST00000154211	Ezh1	1902	2085	2046	1902	1586	1723
1182.16	0.174909	0.145584	1.20143	0.229585	0.403414	ENSMUSG00000006930	ENSMUST00000103124,ENSMUST00000138603,ENSMUST00000146878,ENSMUST00000173630,ENSMUST00000174635	Hap1	1063	1449	1149	1170	905	1154
342.107	0.231805	0.103103	2.24828	0.024558	0.0819811	ENSMUSG00000006931	ENSMUST00000066489,ENSMUST00000141840	P3h4	290	344	324	305	293	279
6911.22	-0.160482	0.0614308	-2.6124	0.00899082	0.0393162	ENSMUSG00000006932	ENSMUST00000007130,ENSMUST00000126633,ENSMUST00000130466,ENSMUST00000130845,ENSMUST00000133689,ENSMUST00000139138,ENSMUST00000145093,ENSMUST00000154356,ENSMUST00000154687,ENSMUST00000156911,ENSMUST00000163844,ENSMUST00000169931,ENSMUST00000170729,ENSMUST00000178812,ENSMUST00000215573	Ctnnb1	6684	7212	7048	4756	4623	5264
3878.19	0.316538	0.0885289	3.57553	0.000349524	0.00346131	ENSMUSG00000006941	ENSMUST00000007139,ENSMUST00000217553	Eif1b	3589	4237	4564	4454	3837	3727
1888.79	0.533562	0.150976	3.53409	0.00040918	0.00391064	ENSMUSG00000006958	ENSMUST00000007171,ENSMUST00000115423,ENSMUST00000151150,ENSMUST00000153299,ENSMUST00000231636,ENSMUST00000231689,ENSMUST00000231698,ENSMUST00000232020,ENSMUST00000232104,ENSMUST00000232646	Chrd	1696	2541	1907	2903	1801	2246
4305.74	0.129544	0.0758574	1.70772	0.0876876	0.206105	ENSMUSG00000006998	ENSMUST00000007212,ENSMUST00000166071,ENSMUST00000167869,ENSMUST00000169184,ENSMUST00000169195,ENSMUST00000172207,ENSMUST00000231897,ENSMUST00000232513,ENSMUST00000232629	Psmd2	4462	4852	5035	4621	3859	3775
3363.68	-0.237339	0.100309	-2.36607	0.0179779	0.0652212	ENSMUSG00000007021	ENSMUST00000007236,ENSMUST00000130936	Syngr3	3926	3446	4090	2434	2743	2408
1287.81	0.462742	0.0977883	4.73208	2.22e-06	7.09e-05	ENSMUSG00000007029	ENSMUST00000087315,ENSMUST00000172570,ENSMUST00000172637,ENSMUST00000172656,ENSMUST00000172741,ENSMUST00000172999,ENSMUST00000173142,ENSMUST00000173302,ENSMUST00000173336,ENSMUST00000173584,ENSMUST00000173911,ENSMUST00000174084,ENSMUST00000174260	Vars	1134	1476	1281	1611	1140	1443
175.395	0.0779513	0.193482	0.402885	0.687032	0.812496	ENSMUSG00000007033	ENSMUST00000007248	Hspa1l	190	179	138	175	114	132
2387.96	0.29679	0.0562484	5.27642	1.32e-07	7.76e-06	ENSMUSG00000007036	ENSMUST00000007251,ENSMUST00000172584,ENSMUST00000173134,ENSMUST00000173190,ENSMUST00000173247,ENSMUST00000173579,ENSMUST00000173846	Abhd16a	2250	2531	2446	2500	2058	2384
1551.99	0.216919	0.0821849	2.6394	0.00830521	0.0371722	ENSMUSG00000007038	ENSMUST00000007253,ENSMUST00000173269,ENSMUST00000174715	Neu1	1517	1765	1708	1751	1213	1580
370.405	0.316802	0.133631	2.37072	0.0177535	0.0646634	ENSMUSG00000007039	ENSMUST00000007255,ENSMUST00000173520,ENSMUST00000173562,ENSMUST00000174493	Ddah2	286	305	350	273	267	377
425.595	0.355398	0.161517	2.20038	0.02778	0.0896159	ENSMUSG00000007041	ENSMUST00000007257,ENSMUST00000172599	Clic1	345	378	415	352	332	455
275.917	-0.12033	0.125385	-0.959683	0.337215	0.521493	ENSMUSG00000007050	ENSMUST00000007266,ENSMUST00000114011,ENSMUST00000172523,ENSMUST00000172666,ENSMUST00000172777,ENSMUST00000172890,ENSMUST00000173004,ENSMUST00000174241,ENSMUST00000174326,ENSMUST00000174434,ENSMUST00000174860	Lsm2	272	317	374	234	228	228
69.0123	0.336864	0.238362	1.41324	0.157584	0.311082	ENSMUSG00000007080	ENSMUST00000007296,ENSMUST00000112481,ENSMUST00000112482,ENSMUST00000131887,ENSMUST00000141506,ENSMUST00000152495,ENSMUST00000182442	Pole	76	109	89	133	62	76
32099.5	-0.122468	0.0651812	-1.87888	0.0602608	0.156984	ENSMUSG00000007097	ENSMUST00000085913,ENSMUST00000097464,ENSMUST00000131751,ENSMUST00000137679,ENSMUST00000191781	Atp1a2	28721	36555	36220	23854	22974	25759
35.2776	0.167371	0.387174	0.432288	0.665532	0.795875	ENSMUSG00000007122	ENSMUST00000003554,ENSMUST00000170638,ENSMUST00000170700	Casq1	47	57	51	52	40	44
10912.4	-0.0352002	0.0808791	-0.43522	0.663403	0.794485	ENSMUSG00000007207	ENSMUST00000005509,ENSMUST00000133812,ENSMUST00000144198,ENSMUST00000150838,ENSMUST00000156626,ENSMUST00000201008	Stx1a	10158	10542	12479	7764	7960	9566
275.098	0.19932	0.118951	1.67564	0.0938079	0.215779	ENSMUSG00000007216	ENSMUST00000061720,ENSMUST00000204042,ENSMUST00000204095	Zfp775	247	311	248	274	212	237
31.762	0.562036	0.41876	1.34214	0.179549	0.340282	ENSMUSG00000007279	ENSMUST00000007423,ENSMUST00000106728,ENSMUST00000106729,ENSMUST00000132113,ENSMUST00000138946	Scube2	22	45	25	52	24	30
1268.98	-0.034818	0.075676	-0.460094	0.645449	0.78241	ENSMUSG00000007338	ENSMUST00000007482,ENSMUST00000235520,ENSMUST00000236412,ENSMUST00000236833	Mrpl49	1421	1396	1558	1089	1145	1098
2099.78	-0.0418031	0.0809724	-0.516264	0.60567	0.752235	ENSMUSG00000007411	ENSMUST00000075281,ENSMUST00000084953,ENSMUST00000221009,ENSMUST00000221390,ENSMUST00000221448,ENSMUST00000221459,ENSMUST00000221631,ENSMUST00000221753,ENSMUST00000221841,ENSMUST00000221923,ENSMUST00000222080,ENSMUST00000222870	Mark3	2189	2619	2499	2220	1576	1754
2449.62	-0.0791032	0.0986294	-0.802024	0.422539	0.604676	ENSMUSG00000007415	ENSMUST00000007559,ENSMUST00000119783,ENSMUST00000140871,ENSMUST00000196304	Gatad1	2373	2400	2764	2130	1765	1678
125.008	0.223874	0.342363	0.653908	0.513171	0.680088	ENSMUSG00000007440	ENSMUST00000115658	Pcdha10	52	117	191	98	81	147
2248.99	-0.0752231	0.0787686	-0.954989	0.339583	0.523962	ENSMUSG00000007458	ENSMUST00000007602,ENSMUST00000112610,ENSMUST00000123093	M6pr	2443	2315	2282	1763	1659	1812
1066.3	0.0969158	0.121875	0.795207	0.426493	0.608135	ENSMUSG00000007476	ENSMUST00000095078,ENSMUST00000113654	Lrrc8a	1141	1530	1168	1195	982	1024
21926.7	0.246171	0.0753269	3.26803	0.00108298	0.00830534	ENSMUSG00000007564	ENSMUST00000007708,ENSMUST00000136975,ENSMUST00000138971,ENSMUST00000139293,ENSMUST00000147983,ENSMUST00000173359,ENSMUST00000173658,ENSMUST00000231928	Ppp2r1a	22186	25142	26754	26366	21467	20698
438.151	0.190259	0.106096	1.79327	0.0729299	0.180383	ENSMUSG00000007570	ENSMUST00000088007,ENSMUST00000114801,ENSMUST00000114803,ENSMUST00000114804,ENSMUST00000123248,ENSMUST00000124870,ENSMUST00000128079,ENSMUST00000133527,ENSMUST00000140404,ENSMUST00000141648,ENSMUST00000146104,ENSMUST00000151312,ENSMUST00000156505,ENSMUST00000156569,ENSMUST00000233381,ENSMUST00000233705	Fance	447	535	468	508	379	406
573.452	0.192291	0.103214	1.86304	0.0624569	0.161412	ENSMUSG00000007589	ENSMUST00000007733,ENSMUST00000226314,ENSMUST00000226641,ENSMUST00000226819,ENSMUST00000227842,ENSMUST00000227873,ENSMUST00000227996,ENSMUST00000228264,ENSMUST00000228683	Tinf2	576	667	597	651	480	513
2341.41	-0.318172	0.125702	-2.53116	0.0113687	0.0466554	ENSMUSG00000007594	ENSMUST00000007738,ENSMUST00000212006,ENSMUST00000213092	Hapln4	2611	2139	2734	1675	1389	1653
2231.62	0.15312	0.107317	1.4268	0.153638	0.30491	ENSMUSG00000007603	ENSMUST00000007747,ENSMUST00000232684,ENSMUST00000233290,ENSMUST00000233549	Dus3l	2243	3007	2465	2330	1814	2567
453.157	0.138706	0.129316	1.07261	0.283445	0.463538	ENSMUSG00000007610	ENSMUST00000007754,ENSMUST00000095259,ENSMUST00000124349,ENSMUST00000127741,ENSMUST00000132907,ENSMUST00000146551,ENSMUST00000150969,ENSMUST00000168847	Gtpbp3	426	566	468	380	380	494
584.068	-0.588365	0.128341	-4.5844	4.55e-06	0.000121672	ENSMUSG00000007613	ENSMUST00000007757,ENSMUST00000044234,ENSMUST00000107725,ENSMUST00000123962,ENSMUST00000126171	Tgfbr1	583	545	560	292	294	292
3298.89	-1.0791	0.219469	-4.91688	8.79e-07	3.38e-05	ENSMUSG00000007617	ENSMUST00000060490,ENSMUST00000079086,ENSMUST00000080127,ENSMUST00000102752,ENSMUST00000109492,ENSMUST00000109493,ENSMUST00000109494,ENSMUST00000109495,ENSMUST00000109496,ENSMUST00000109497,ENSMUST00000109498,ENSMUST00000220609	Homer1	4175	3495	6678	1728	1840	1717
102.327	0.0527431	0.16548	0.318729	0.749932	0.854695	ENSMUSG00000007646	ENSMUST00000007790,ENSMUST00000067692,ENSMUST00000129400,ENSMUST00000153073	Rad51c	98	122	128	93	98	90
178.373	-0.759399	0.210442	-3.60859	0.00030787	0.00312821	ENSMUSG00000007653	ENSMUST00000007797,ENSMUST00000136050,ENSMUST00000140463,ENSMUST00000143626,ENSMUST00000192403	Gabrb2	119	108	83	48	37	59
669.626	0.315865	0.150844	2.09398	0.0362617	0.109002	ENSMUSG00000007655	ENSMUST00000007799,ENSMUST00000115453,ENSMUST00000115454,ENSMUST00000115455,ENSMUST00000115456,ENSMUST00000123439,ENSMUST00000130505,ENSMUST00000133065,ENSMUST00000150901,ENSMUST00000177234	Cav1	324	526	549	398	403	552
11695.8	-0.112017	0.120748	-0.927697	0.353565	0.538052	ENSMUSG00000007656	ENSMUST00000007800,ENSMUST00000164467,ENSMUST00000166549,ENSMUST00000167885,ENSMUST00000168166,ENSMUST00000168301,ENSMUST00000169188,ENSMUST00000169448,ENSMUST00000169492,ENSMUST00000170308,ENSMUST00000170310	Arpp19	12752	11076	12945	7549	8865	10223
2933.2	-0.137038	0.101817	-1.34593	0.178325	0.338663	ENSMUSG00000007659	ENSMUST00000007803,ENSMUST00000109820,ENSMUST00000128172,ENSMUST00000134357,ENSMUST00000134902,ENSMUST00000140436,ENSMUST00000146380,ENSMUST00000156688,ENSMUST00000173755	Bcl2l1	3216	4017	3518	3034	2264	2335
1527.91	-0.214376	0.0857843	-2.49902	0.0124538	0.0498504	ENSMUSG00000007670	ENSMUST00000007814,ENSMUST00000232759,ENSMUST00000232765,ENSMUST00000233246,ENSMUST00000233480	Khsrp	1536	1988	1716	1249	1067	1207
1502.47	-1.23314	0.14004	-8.80562	1.3e-18	2.9e-15	ENSMUSG00000007682	ENSMUST00000082432	Dio2	1575	1710	2398	561	614	707
4994.65	0.120457	0.0785204	1.53408	0.125009	0.264885	ENSMUSG00000007721	ENSMUST00000007865,ENSMUST00000212680	Ccdc124	5154	5725	6524	5173	4892	4665
2034.92	0.0525063	0.101262	0.51852	0.604096	0.751065	ENSMUSG00000007739	ENSMUST00000020562,ENSMUST00000145912,ENSMUST00000173853,ENSMUST00000173867,ENSMUST00000174047,ENSMUST00000174244,ENSMUST00000174659,ENSMUST00000174689,ENSMUST00000174746	Cct4	2086	1924	2550	1780	1787	1742
381.501	0.102476	0.136046	0.753246	0.451302	0.630119	ENSMUSG00000007777	ENSMUST00000007921,ENSMUST00000109098	0610009B22Rik	417	348	434	338	327	343
3130.91	0.197937	0.0840314	2.35551	0.0184971	0.0667015	ENSMUSG00000007783	ENSMUST00000063761,ENSMUST00000211862,ENSMUST00000211901,ENSMUST00000212217,ENSMUST00000212255,ENSMUST00000212836,ENSMUST00000212890	Cpt1c	3102	4031	3517	3380	2741	3421
43.434	0.0486643	0.348293	0.139722	0.888879	0.938362	ENSMUSG00000007805	ENSMUST00000007949,ENSMUST00000186075	Twist2	38	58	56	38	41	43
743.745	-0.28089	0.0939953	-2.98834	0.00280494	0.0167278	ENSMUSG00000007812	ENSMUST00000085661,ENSMUST00000167316,ENSMUST00000196069,ENSMUST00000199003,ENSMUST00000199322,ENSMUST00000200039	Zfp655	845	788	785	544	515	498
5567.32	-0.135664	0.0587951	-2.30741	0.0210322	0.0731887	ENSMUSG00000007815	ENSMUST00000007959,ENSMUST00000193424,ENSMUST00000193490,ENSMUST00000193619,ENSMUST00000194701	Rhoa	5689	5769	6331	4235	4099	4313
2553.68	-0.434962	0.0803413	-5.41393	6.17e-08	4.15e-06	ENSMUSG00000007817	ENSMUST00000007961,ENSMUST00000159766,ENSMUST00000160190,ENSMUST00000160229,ENSMUST00000160680,ENSMUST00000161766,ENSMUST00000162546,ENSMUST00000162645	Zmiz1	2458	2573	3060	1580	1490	1601
327.531	0.149745	0.131988	1.13453	0.256571	0.434207	ENSMUSG00000007827	ENSMUST00000112830,ENSMUST00000188022,ENSMUST00000188172	Ankrd26	322	331	325	241	301	304
216.421	0.12401	0.122107	1.01558	0.30983	0.492459	ENSMUSG00000007833	ENSMUST00000107815,ENSMUST00000209581,ENSMUST00000209755,ENSMUST00000209889,ENSMUST00000209957,ENSMUST00000209963,ENSMUST00000210125,ENSMUST00000210352,ENSMUST00000210539,ENSMUST00000210725,ENSMUST00000211169,ENSMUST00000211362	Aldh16a1	232	224	242	211	167	218
2413.87	-0.161303	0.0825757	-1.9534	0.0507724	0.13922	ENSMUSG00000007836	ENSMUST00000007980	Hnrnpa0	2541	2547	2571	2086	1652	1622
216.49	0.179602	0.126719	1.41733	0.156388	0.309189	ENSMUSG00000007837	ENSMUST00000007981,ENSMUST00000209219,ENSMUST00000209417,ENSMUST00000209920,ENSMUST00000210101,ENSMUST00000210493,ENSMUST00000210500,ENSMUST00000210690,ENSMUST00000211014,ENSMUST00000211084,ENSMUST00000211337	Prrg2	221	263	229	211	205	214
4241.26	-0.15736	0.0957385	-1.64364	0.100251	0.2261	ENSMUSG00000007850	ENSMUST00000069304,ENSMUST00000077817,ENSMUST00000109142,ENSMUST00000123371,ENSMUST00000126737,ENSMUST00000127964,ENSMUST00000128220,ENSMUST00000129631,ENSMUST00000132715,ENSMUST00000133435,ENSMUST00000134230,ENSMUST00000140056,ENSMUST00000141668,ENSMUST00000143301,ENSMUST00000150153,ENSMUST00000150657,ENSMUST00000151537,ENSMUST00000156642	Hnrnph1	4225	5644	5314	3044	3298	4260
388.492	0.117876	0.0981084	1.20149	0.229561	0.403414	ENSMUSG00000007867	ENSMUST00000054565,ENSMUST00000220711,ENSMUST00000221161,ENSMUST00000221194,ENSMUST00000222821,ENSMUST00000222905,ENSMUST00000223269	Ift43	417	452	507	385	378	402
1080.29	0.349934	0.139122	2.5153	0.0118932	0.048187	ENSMUSG00000007872	ENSMUST00000008016,ENSMUST00000133946,ENSMUST00000151001	Id3	743	1094	1018	961	812	1062
217.82	-0.0394378	0.193957	-0.203333	0.838875	0.909505	ENSMUSG00000007877	ENSMUST00000008021	Tcap	212	233	284	119	182	252
1863.94	-0.146543	0.0847817	-1.72848	0.083903	0.199554	ENSMUSG00000007880	ENSMUST00000008024,ENSMUST00000105897,ENSMUST00000138473,ENSMUST00000139709,ENSMUST00000145664,ENSMUST00000168582	Arid1a	1696	2098	1919	1414	1167	1452
30.672	0.160367	0.312132	0.51378	0.607406	0.75344	ENSMUSG00000007888	ENSMUST00000008032,ENSMUST00000127983,ENSMUST00000132648	Crlf1	26	34	33	29	26	26
11760.2	-0.0226626	0.125417	-0.180698	0.856604	0.920985	ENSMUSG00000007891	ENSMUST00000066401,ENSMUST00000151120,ENSMUST00000153679	Ctsd	12071	11866	12980	10240	9104	9065
21320.5	0.399792	0.0848778	4.71021	2.47e-06	7.71e-05	ENSMUSG00000007892	ENSMUST00000008036	Rplp1	19241	22176	23455	23738	23253	19501
435.316	-0.0762952	0.112564	-0.677793	0.497903	0.668675	ENSMUSG00000007908	ENSMUST00000008052,ENSMUST00000117981,ENSMUST00000121592,ENSMUST00000126321,ENSMUST00000183425,ENSMUST00000183505,ENSMUST00000183979	Hmgcll1	472	555	442	395	332	362
7631.04	0.155913	0.0966137	1.61378	0.106575	0.236521	ENSMUSG00000007944	ENSMUST00000008088	Ttc9b	8107	8583	9846	8647	7380	7037
10774.1	0.127109	0.0591698	2.14821	0.0316968	0.0986227	ENSMUSG00000007950	ENSMUST00000008094,ENSMUST00000212321,ENSMUST00000212503	Abhd8	9553	10711	11493	9453	8940	8621
2009.77	0.082679	0.0795993	1.03869	0.298949	0.481159	ENSMUSG00000007987	ENSMUST00000008131,ENSMUST00000199101,ENSMUST00000200054,ENSMUST00000200153,ENSMUST00000200157	Ift22	2116	2111	2432	1809	1917	1769
2088.02	-0.693197	0.131597	-5.26758	1.38e-07	8.02e-06	ENSMUSG00000007989	ENSMUST00000127272,ENSMUST00000131309	Fzd3	2274	1968	2379	951	1212	1027
39.1452	0.781251	0.270932	2.88357	0.00393196	0.0214207	ENSMUSG00000008028	ENSMUST00000107933,ENSMUST00000134535,ENSMUST00000137946,ENSMUST00000150034,ENSMUST00000150886	1700008O03Rik	32	49	28	55	46	45
1965.02	0.0577677	0.117141	0.493145	0.62191	0.764833	ENSMUSG00000008035	ENSMUST00000008179,ENSMUST00000115524,ENSMUST00000125623,ENSMUST00000144356,ENSMUST00000156321	Mid1ip1	1415	1422	1676	1053	1145	1475
7260.21	0.355117	0.0780908	4.54749	5.43e-06	0.0001389	ENSMUSG00000008036	ENSMUST00000086112,ENSMUST00000141496,ENSMUST00000205590,ENSMUST00000205607,ENSMUST00000205673	Ap2s1	7364	8395	9060	9061	8070	7594
394.538	0.0375571	0.161438	0.232641	0.81604	0.89614	ENSMUSG00000008090	ENSMUST00000013633,ENSMUST00000112560,ENSMUST00000196222,ENSMUST00000197255,ENSMUST00000199802	Fgfrl1	280	232	322	266	176	231
96.5484	0.201927	0.182947	1.10375	0.269702	0.448555	ENSMUSG00000008129	ENSMUST00000093375,ENSMUST00000118856,ENSMUST00000143833	Brme1	106	109	96	117	83	80
1403.01	0.110259	0.117806	0.935935	0.349306	0.534128	ENSMUSG00000008136	ENSMUST00000008280,ENSMUST00000185893,ENSMUST00000187357	Fhl2	1708	1631	1640	1600	1387	1215
5288.18	-0.00234263	0.077574	-0.0301987	0.975909	0.9864	ENSMUSG00000008140	ENSMUST00000118515,ENSMUST00000118808,ENSMUST00000123928,ENSMUST00000138328,ENSMUST00000147102,ENSMUST00000150342,ENSMUST00000239015	Emc10	5415	5331	6143	4795	4236	4142
7871.54	-0.0303236	0.0785177	-0.386201	0.699348	0.820779	ENSMUSG00000008153	ENSMUST00000008297,ENSMUST00000112523,ENSMUST00000124998,ENSMUST00000143283,ENSMUST00000147947,ENSMUST00000150774,ENSMUST00000156040,ENSMUST00000238807,ENSMUST00000239139	Clstn3	8395	9113	9557	7318	6534	6839
557.187	0.223993	0.0881207	2.54188	0.0110257	0.0455594	ENSMUSG00000008167	ENSMUST00000095220,ENSMUST00000125109,ENSMUST00000139721,ENSMUST00000141183,ENSMUST00000142036,ENSMUST00000143763,ENSMUST00000145479,ENSMUST00000151962,ENSMUST00000152884	Fbxw9	544	663	559	554	531	523
1601.19	0.0889587	0.138687	0.641434	0.521241	0.68614	ENSMUSG00000008200	ENSMUST00000013759,ENSMUST00000123314,ENSMUST00000123955,ENSMUST00000126829,ENSMUST00000135592,ENSMUST00000141672,ENSMUST00000142631,ENSMUST00000145747,ENSMUST00000152794,ENSMUST00000238890	Fnbp4	1457	2309	1635	1768	1134	1587
1769.07	0.0413632	0.0817847	0.505758	0.613027	0.757823	ENSMUSG00000008206	ENSMUST00000008350,ENSMUST00000175781,ENSMUST00000176042,ENSMUST00000176130,ENSMUST00000176267,ENSMUST00000176705,ENSMUST00000176837,ENSMUST00000176932,ENSMUST00000177010	Cers4	1760	2086	2031	1515	1484	1719
680.786	-0.278051	0.128743	-2.15973	0.0307936	0.0967967	ENSMUSG00000008226	ENSMUST00000090811,ENSMUST00000112050,ENSMUST00000123621,ENSMUST00000139926,ENSMUST00000154158,ENSMUST00000155019	Scrn3	839	710	771	417	481	603
1590.94	0.0622511	0.0994279	0.626093	0.531254	0.694761	ENSMUSG00000008301	ENSMUST00000008445,ENSMUST00000130163,ENSMUST00000132628	Phax	1703	1824	2062	1670	1482	1398
1030.77	0.243248	0.0857316	2.83732	0.00454933	0.0239209	ENSMUSG00000008305	ENSMUST00000030095,ENSMUST00000072695,ENSMUST00000074216,ENSMUST00000102848,ENSMUST00000107337,ENSMUST00000123259,ENSMUST00000132550,ENSMUST00000134225,ENSMUST00000137075,ENSMUST00000140154	Tle1	947	1162	894	985	810	985
595.475	0.00702035	0.149329	0.0470126	0.962503	0.979805	ENSMUSG00000008318	ENSMUST00000008462,ENSMUST00000136231,ENSMUST00000139604,ENSMUST00000142885,ENSMUST00000155413,ENSMUST00000156855	Relt	646	710	660	693	466	426
1145.65	0.35649	0.0929346	3.83592	0.000125093	0.00158212	ENSMUSG00000008333	ENSMUST00000008477,ENSMUST00000126763,ENSMUST00000127760,ENSMUST00000134091,ENSMUST00000139114	Snrpb2	1134	1180	1269	1330	1158	1093
14226.1	-0.0789315	0.0778634	-1.01372	0.310718	0.493273	ENSMUSG00000008348	ENSMUST00000108707,ENSMUST00000136312,ENSMUST00000156249	Ubc	14075	15345	17892	13110	10355	11541
1301.56	0.202954	0.0653333	3.10643	0.00189358	0.0125225	ENSMUSG00000008373	ENSMUST00000008517,ENSMUST00000108636,ENSMUST00000125782,ENSMUST00000134047,ENSMUST00000143231,ENSMUST00000179769	Prpf31	1376	1391	1442	1389	1151	1251
455.438	0.0319838	0.14592	0.219187	0.826505	0.902298	ENSMUSG00000008384	ENSMUST00000008528,ENSMUST00000135881	Sertad1	370	394	596	381	345	357
1466.09	-0.0532011	0.15465	-0.344009	0.730839	0.841981	ENSMUSG00000008393	ENSMUST00000008537	Carhsp1	1522	2008	1769	1477	1262	1236
335.063	0.420399	0.150179	2.79932	0.00512104	0.0258989	ENSMUSG00000008398	ENSMUST00000008542,ENSMUST00000129827,ENSMUST00000133365,ENSMUST00000151153	Elk3	258	272	233	248	238	314
1245.98	-0.0616692	0.0722068	-0.854063	0.39307	0.577541	ENSMUSG00000008429	ENSMUST00000008573,ENSMUST00000214190	Herpud2	1179	1220	1275	955	857	940
518.997	0.154708	0.0856846	1.80555	0.0709886	0.177069	ENSMUSG00000008435	ENSMUST00000008579,ENSMUST00000119485,ENSMUST00000128299,ENSMUST00000138798,ENSMUST00000147599,ENSMUST00000154033	Rdh13	506	623	546	547	422	488
1366.47	0.0609291	0.0788772	0.772454	0.439845	0.620834	ENSMUSG00000008450	ENSMUST00000008594,ENSMUST00000212042,ENSMUST00000212200,ENSMUST00000212379,ENSMUST00000212398,ENSMUST00000212484,ENSMUST00000212610	Nutf2	1398	1428	1621	1315	1086	1228
2328.82	-0.278969	0.105079	-2.65486	0.00793408	0.0359023	ENSMUSG00000008475	ENSMUST00000077755,ENSMUST00000097536,ENSMUST00000143008	Arpc5	2617	2721	2841	1998	1722	1541
1377.44	-0.246552	0.136338	-1.80839	0.0705463	0.176247	ENSMUSG00000008489	ENSMUST00000008633,ENSMUST00000102799,ENSMUST00000107109,ENSMUST00000107110,ENSMUST00000107111,ENSMUST00000107116,ENSMUST00000107118,ENSMUST00000107120,ENSMUST00000107124,ENSMUST00000128599,ENSMUST00000144769,ENSMUST00000147611,ENSMUST00000176151,ENSMUST00000176362,ENSMUST00000176469,ENSMUST00000177109	Elavl2	1511	1222	1555	904	1020	899
695.448	0.146384	0.154781	0.945744	0.344279	0.528452	ENSMUSG00000008496	ENSMUST00000098679,ENSMUST00000108413,ENSMUST00000108415,ENSMUST00000108416,ENSMUST00000108417,ENSMUST00000108418,ENSMUST00000147146,ENSMUST00000175754,ENSMUST00000175774,ENSMUST00000176408	Pou2f2	602	708	925	538	621	766
200.081	-0.0141105	0.204864	-0.0688775	0.945087	0.970074	ENSMUSG00000008540	ENSMUST00000008684,ENSMUST00000118091,ENSMUST00000120230,ENSMUST00000120302,ENSMUST00000120939,ENSMUST00000125810,ENSMUST00000140932,ENSMUST00000204628	Mgst1	197	244	218	175	159	175
3876.2	-0.0630153	0.0972697	-0.647841	0.517088	0.682832	ENSMUSG00000008575	ENSMUST00000050872,ENSMUST00000064770,ENSMUST00000107245,ENSMUST00000107246,ENSMUST00000107247,ENSMUST00000107248,ENSMUST00000122918,ENSMUST00000135024,ENSMUST00000140874,ENSMUST00000148982,ENSMUST00000152588,ENSMUST00000155821	Nfib	4328	4568	5034	3148	3849	3361
3850.51	-0.00372976	0.0769448	-0.0484733	0.961339	0.979386	ENSMUSG00000008604	ENSMUST00000008748,ENSMUST00000192687,ENSMUST00000192962,ENSMUST00000194303,ENSMUST00000195498	Ubqln4	3521	3828	4050	3202	2788	2887
3581.26	-0.35896	0.0798902	-4.49317	7.02e-06	0.000171081	ENSMUSG00000008658	ENSMUST00000056416,ENSMUST00000115841,ENSMUST00000229741,ENSMUST00000230336,ENSMUST00000230658,ENSMUST00000231031,ENSMUST00000231088,ENSMUST00000231194	Rbfox1	3795	3817	3610	2407	1980	2479
6152.02	0.351587	0.0763165	4.60696	4.09e-06	0.000110522	ENSMUSG00000008668	ENSMUST00000008812,ENSMUST00000172550,ENSMUST00000172799,ENSMUST00000173323,ENSMUST00000174175,ENSMUST00000174609,ENSMUST00000174620,ENSMUST00000174662,ENSMUST00000174745,ENSMUST00000174758,ENSMUST00000234380	Rps18	5882	7067	6875	7146	6611	5919
14261.7	0.260556	0.0814742	3.19801	0.00138378	0.00993405	ENSMUSG00000008682	ENSMUST00000008826,ENSMUST00000074085,ENSMUST00000125775,ENSMUST00000134330,ENSMUST00000135690,ENSMUST00000138954,ENSMUST00000142142,ENSMUST00000144434,ENSMUST00000146584,ENSMUST00000149171,ENSMUST00000151702	Rpl10	13484	15435	15697	14940	14294	12333
4397.16	0.281451	0.0860257	3.27171	0.00106898	0.00824182	ENSMUSG00000008683	ENSMUST00000106588,ENSMUST00000106590,ENSMUST00000128482,ENSMUST00000131374,ENSMUST00000131840,ENSMUST00000134270,ENSMUST00000172457	Rps15a	4055	4844	4810	4510	4550	3882
4107.13	0.181496	0.061557	2.94842	0.00319402	0.0184013	ENSMUSG00000008690	ENSMUST00000036987,ENSMUST00000074552,ENSMUST00000088717,ENSMUST00000123889,ENSMUST00000134900,ENSMUST00000136638,ENSMUST00000140665,ENSMUST00000141643,ENSMUST00000145259,ENSMUST00000145793,ENSMUST00000147207,ENSMUST00000147733,ENSMUST00000151523	Ncaph2	3978	4446	4434	4223	3553	3609
2247.27	-0.157125	0.0733467	-2.14222	0.0321754	0.0997342	ENSMUSG00000008730	ENSMUST00000029438,ENSMUST00000106845,ENSMUST00000118317,ENSMUST00000126351,ENSMUST00000135634,ENSMUST00000137078,ENSMUST00000200071	Hipk1	2272	2771	2438	1790	1684	1756
2703.93	-0.39329	0.118867	-3.30864	0.000937495	0.00741556	ENSMUSG00000008734	ENSMUST00000008878,ENSMUST00000207582,ENSMUST00000207614,ENSMUST00000208394	Gprc5b	2444	2515	2507	1174	1538	1722
2390.02	-0.292071	0.0862286	-3.38716	0.00070619	0.00592235	ENSMUSG00000008763	ENSMUST00000008907,ENSMUST00000123442,ENSMUST00000130066,ENSMUST00000133642,ENSMUST00000146818,ENSMUST00000196250	Man1a2	2404	2220	2489	1394	1601	1539
498.449	0.41742	0.104153	4.00775	6.13e-05	0.000911446	ENSMUSG00000008822	ENSMUST00000008966,ENSMUST00000065913,ENSMUST00000117138,ENSMUST00000121930	Acyp1	459	503	515	502	529	506
27.7277	-0.974907	0.389709	-2.50163	0.0123623	0.0496495	ENSMUSG00000008845	ENSMUST00000032234,ENSMUST00000112541,ENSMUST00000203210	Cd163	38	32	27	14	6	19
3861.43	0.152997	0.11119	1.37599	0.168824	0.325852	ENSMUSG00000008855	ENSMUST00000008999,ENSMUST00000107150,ENSMUST00000107151,ENSMUST00000107152,ENSMUST00000124077,ENSMUST00000125072,ENSMUST00000126453,ENSMUST00000128686,ENSMUST00000131254,ENSMUST00000133651,ENSMUST00000136304,ENSMUST00000137787,ENSMUST00000140481,ENSMUST00000140962,ENSMUST00000145540,ENSMUST00000149087,ENSMUST00000150683,ENSMUST00000150965,ENSMUST00000155065,ENSMUST00000156337	Hdac5	3078	3682	3519	2747	2643	3542
2151.54	-0.252957	0.104093	-2.4301	0.0150945	0.0576413	ENSMUSG00000008859	ENSMUST00000009003,ENSMUST00000223147	Rala	2419	2088	2625	1527	1561	1593
4826.92	0.192121	0.100341	1.91468	0.0555332	0.148307	ENSMUSG00000008892	ENSMUST00000009036,ENSMUST00000179233,ENSMUST00000210096,ENSMUST00000211222	Vdac3	5233	5273	5848	5253	4806	4523
1337.1	0.230059	0.0769903	2.98815	0.00280669	0.0167318	ENSMUSG00000008958	ENSMUST00000009102,ENSMUST00000125548,ENSMUST00000136076,ENSMUST00000139296,ENSMUST00000152333	Vps72	1188	1527	1572	1443	1230	1242
477.113	-0.193109	0.120409	-1.60378	0.108764	0.239824	ENSMUSG00000008976	ENSMUST00000009120,ENSMUST00000114184,ENSMUST00000126031,ENSMUST00000139101,ENSMUST00000148035	Gabpa	477	485	479	253	327	405
266.144	-0.489504	0.193947	-2.5239	0.011606	0.0474175	ENSMUSG00000008999	ENSMUST00000009143,ENSMUST00000137247	Bmp7	251	254	289	144	115	185
13035.1	0.163855	0.112679	1.45417	0.145898	0.294267	ENSMUSG00000009013	ENSMUST00000009157,ENSMUST00000112090,ENSMUST00000123292,ENSMUST00000125959,ENSMUST00000127552,ENSMUST00000202980	Dynll1	14287	14348	17777	13300	14207	12955
414.681	-0.349005	0.112968	-3.0894	0.00200558	0.0130476	ENSMUSG00000009030	ENSMUST00000009174,ENSMUST00000112940,ENSMUST00000138314,ENSMUST00000147703	Pdcl	426	427	451	259	261	280
1915.32	-0.138633	0.0723846	-1.91522	0.0554644	0.148174	ENSMUSG00000009035	ENSMUST00000074991,ENSMUST00000178522,ENSMUST00000226929,ENSMUST00000228002,ENSMUST00000228472,ENSMUST00000229003,ENSMUST00000229049,ENSMUST00000231076	Tmem184b	1983	2001	1934	1369	1286	1555
1696.17	-0.320452	0.0850945	-3.76584	0.000165991	0.00197005	ENSMUSG00000009073	ENSMUST00000053079,ENSMUST00000056290,ENSMUST00000093374,ENSMUST00000109908,ENSMUST00000109910,ENSMUST00000124878,ENSMUST00000137926,ENSMUST00000141342,ENSMUST00000152656,ENSMUST00000155600,ENSMUST00000164190,ENSMUST00000167480,ENSMUST00000172305	Nf2	1627	1881	1688	1095	922	1241
632.911	0.269619	0.115259	2.33925	0.0193224	0.0688714	ENSMUSG00000009075	ENSMUST00000009219	Cabp7	607	646	632	724	539	514
693.904	0.269436	0.0872539	3.08795	0.00201544	0.0130953	ENSMUSG00000009076	ENSMUST00000009220,ENSMUST00000141970,ENSMUST00000154341	Zmat5	673	761	803	702	741	655
4627.4	0.0974013	0.105256	0.925379	0.354769	0.539118	ENSMUSG00000009079	ENSMUST00000063232,ENSMUST00000073308,ENSMUST00000079949,ENSMUST00000093365,ENSMUST00000102930,ENSMUST00000130060,ENSMUST00000130118,ENSMUST00000139886,ENSMUST00000141002,ENSMUST00000144238,ENSMUST00000150168,ENSMUST00000151497,ENSMUST00000151847	Ewsr1	4866	6488	4777	4539	3833	5121
4508.57	0.153722	0.06881	2.234	0.0254828	0.0842962	ENSMUSG00000009090	ENSMUST00000009234,ENSMUST00000101613,ENSMUST00000109897,ENSMUST00000133007,ENSMUST00000133014,ENSMUST00000137292,ENSMUST00000142325,ENSMUST00000144426,ENSMUST00000145704	Ap1b1	4249	4999	4767	4496	3737	3937
38.8704	-0.406793	0.265342	-1.53309	0.125253	0.265205	ENSMUSG00000009092	ENSMUST00000009236,ENSMUST00000217811,ENSMUST00000218506,ENSMUST00000218718,ENSMUST00000218932,ENSMUST00000219568,ENSMUST00000219994,ENSMUST00000220190	Derl3	57	74	87	38	41	49
137.079	0.0602968	0.213382	0.282576	0.777502	0.872168	ENSMUSG00000009097	ENSMUST00000009241,ENSMUST00000232143,ENSMUST00000232335,ENSMUST00000232557,ENSMUST00000232589	Tbx1	132	181	162	138	92	158
897.116	-0.463442	0.0873154	-5.30768	1.11e-07	6.69e-06	ENSMUSG00000009112	ENSMUST00000009256,ENSMUST00000203037,ENSMUST00000203584,ENSMUST00000204004	Bcl2l13	991	961	992	586	564	518
719.315	-0.272314	0.123541	-2.20424	0.0275073	0.0889938	ENSMUSG00000009207	ENSMUST00000064503,ENSMUST00000102676,ENSMUST00000111993,ENSMUST00000127168,ENSMUST00000130232,ENSMUST00000130586,ENSMUST00000134168,ENSMUST00000134641,ENSMUST00000134764,ENSMUST00000145293,ENSMUST00000145933,ENSMUST00000154706,ENSMUST00000155006	Lnpk	840	710	788	476	487	555
5057.86	-0.286451	0.0859716	-3.33192	0.000862475	0.00692064	ENSMUSG00000009216	ENSMUST00000151224	Fam163b	5520	5479	6286	3848	3703	3506
144.298	0.330109	0.207563	1.59041	0.111743	0.244186	ENSMUSG00000009281	ENSMUST00000009425,ENSMUST00000203541,ENSMUST00000204182,ENSMUST00000204267,ENSMUST00000204930	Rarres2	100	188	154	128	146	156
2331.69	0.0477265	0.0882449	0.540841	0.588617	0.739346	ENSMUSG00000009291	ENSMUST00000009435,ENSMUST00000159116,ENSMUST00000161165,ENSMUST00000161789,ENSMUST00000162429,ENSMUST00000162598,ENSMUST00000162895,ENSMUST00000162943,ENSMUST00000167006,ENSMUST00000218797	Pttg1ip	2159	3036	2402	2218	1882	2015
700.712	0.257622	0.11277	2.28449	0.0223429	0.0764202	ENSMUSG00000009292	ENSMUST00000105399,ENSMUST00000105400,ENSMUST00000105401,ENSMUST00000126206,ENSMUST00000138238,ENSMUST00000140471,ENSMUST00000153842,ENSMUST00000154996,ENSMUST00000217806,ENSMUST00000219997	Trpm2	692	820	702	754	584	734
1437.01	-0.0594798	0.0701622	-0.847746	0.396579	0.58122	ENSMUSG00000009293	ENSMUST00000172772,ENSMUST00000172813,ENSMUST00000173360,ENSMUST00000174510,ENSMUST00000174546	Ube2g2	1583	1753	1820	1472	1178	1215
155.231	-0.315069	0.210525	-1.49659	0.1345	0.278992	ENSMUSG00000009376	ENSMUST00000080469,ENSMUST00000115442,ENSMUST00000115443,ENSMUST00000140070,ENSMUST00000145473,ENSMUST00000148903,ENSMUST00000152802	Met	169	106	156	64	108	99
69.7669	0.204892	0.219946	0.931557	0.351566	0.536143	ENSMUSG00000009378	ENSMUST00000009522,ENSMUST00000235650	Slc16a12	58	72	60	62	52	57
9668.28	0.0238724	0.147687	0.161641	0.871588	0.928654	ENSMUSG00000009394	ENSMUST00000009538,ENSMUST00000169345,ENSMUST00000203450,ENSMUST00000203707,ENSMUST00000203768,ENSMUST00000204617,ENSMUST00000204726	Syn2	11181	9857	11626	8751	9046	8136
1111.1	-0.345874	0.101858	-3.39566	0.000684637	0.00577262	ENSMUSG00000009406	ENSMUST00000009550,ENSMUST00000148133	Elk1	1262	1227	1127	748	711	769
2919.45	-0.253641	0.0979347	-2.5899	0.00960034	0.0412307	ENSMUSG00000009418	ENSMUST00000040599,ENSMUST00000067414,ENSMUST00000112103,ENSMUST00000187311,ENSMUST00000189252,ENSMUST00000189362,ENSMUST00000190130,ENSMUST00000190298,ENSMUST00000190735	Nav1	2892	4176	3333	2351	2050	2393
1116.69	-0.3053	0.0850679	-3.5889	0.000332074	0.00332863	ENSMUSG00000009470	ENSMUST00000109399,ENSMUST00000109401,ENSMUST00000179271,ENSMUST00000179301,ENSMUST00000224022,ENSMUST00000224099	Tnpo1	1090	1266	1159	748	732	738
1259.25	-0.113083	0.090399	-1.25094	0.210957	0.380177	ENSMUSG00000009535	ENSMUST00000009679,ENSMUST00000025427,ENSMUST00000129849,ENSMUST00000131075,ENSMUST00000139111,ENSMUST00000139554,ENSMUST00000148937,ENSMUST00000151833	Rnmt	1436	1325	1368	1111	958	920
2636.43	0.407136	0.0695076	5.85743	4.7e-09	4.99e-07	ENSMUSG00000009549	ENSMUST00000009693,ENSMUST00000110862,ENSMUST00000138189,ENSMUST00000149615	Srp14	2706	2861	2887	3150	2890	2707
39.3726	0.00919337	0.297257	0.0309273	0.975327	0.986196	ENSMUSG00000009551	ENSMUST00000009695,ENSMUST00000151536	6330409D20Rik	39	37	45	39	33	23
4598.66	0.210199	0.0875102	2.40199	0.0163062	0.0607376	ENSMUSG00000009555	ENSMUST00000009699,ENSMUST00000120105,ENSMUST00000123170,ENSMUST00000125058,ENSMUST00000128265,ENSMUST00000130399,ENSMUST00000144210,ENSMUST00000154131,ENSMUST00000155205	Cdk9	4437	5675	5478	5280	3908	4907
741.201	-0.0207441	0.0841977	-0.246374	0.805393	0.888574	ENSMUSG00000009563	ENSMUST00000009707,ENSMUST00000123624,ENSMUST00000140999,ENSMUST00000149720,ENSMUST00000149987,ENSMUST00000156617,ENSMUST00000175763,ENSMUST00000177382	Tor2a	708	869	862	732	523	624
245.68	0.48496	0.174228	2.78348	0.00537792	0.0268586	ENSMUSG00000009566	ENSMUST00000028148,ENSMUST00000123171,ENSMUST00000127812,ENSMUST00000130164,ENSMUST00000132327,ENSMUST00000142186,ENSMUST00000143743,ENSMUST00000146498,ENSMUST00000149491,ENSMUST00000156792	Fpgs	212	274	244	360	202	238
4536	-0.336089	0.0609225	-5.51667	3.45e-08	2.57e-06	ENSMUSG00000009569	ENSMUST00000009713,ENSMUST00000056715,ENSMUST00000115809,ENSMUST00000149359	Mrtfb	4960	5345	5015	3046	3064	3370
2502.25	-0.310082	0.0788371	-3.93319	8.38e-05	0.00116083	ENSMUSG00000009575	ENSMUST00000108813,ENSMUST00000118152,ENSMUST00000122182,ENSMUST00000127191	Cbx5	2833	2686	2906	1667	1842	1796
220.648	0.529412	0.366982	1.44261	0.149131	0.298625	ENSMUSG00000009585	ENSMUST00000023054,ENSMUST00000109620,ENSMUST00000165537,ENSMUST00000175714,ENSMUST00000175752,ENSMUST00000175801,ENSMUST00000175827,ENSMUST00000175849,ENSMUST00000176325,ENSMUST00000176644,ENSMUST00000176823,ENSMUST00000176868,ENSMUST00000176904,ENSMUST00000177006,ENSMUST00000177098,ENSMUST00000177350,ENSMUST00000177483,ENSMUST00000230135,ENSMUST00000230410,ENSMUST00000230741	Apobec3	200	232	156	208	189	269
296.985	-0.262665	0.128546	-2.04335	0.0410181	0.119144	ENSMUSG00000009614	ENSMUST00000091224,ENSMUST00000102886,ENSMUST00000127805,ENSMUST00000129975,ENSMUST00000139312,ENSMUST00000142136,ENSMUST00000144448,ENSMUST00000147089,ENSMUST00000149733,ENSMUST00000156434	Sardh	316	305	303	188	203	211
279.605	-0.073177	0.187517	-0.390243	0.696357	0.819055	ENSMUSG00000009621	ENSMUST00000056176,ENSMUST00000132642,ENSMUST00000135584,ENSMUST00000146843,ENSMUST00000148067,ENSMUST00000149758,ENSMUST00000185188	Vav2	257	364	299	238	187	258
2912.76	-0.202902	0.115153	-1.76202	0.0780655	0.189442	ENSMUSG00000009630	ENSMUST00000009774	Ppp2cb	3367	2847	3375	2532	2025	1978
149.804	0.261683	0.14167	1.84714	0.0647272	0.165608	ENSMUSG00000009633	ENSMUST00000009777	G0s2	130	166	182	170	133	144
1020.55	0.319616	0.0985004	3.24482	0.00117526	0.00879041	ENSMUSG00000009640	ENSMUST00000102687,ENSMUST00000123586,ENSMUST00000127750,ENSMUST00000129510,ENSMUST00000134642,ENSMUST00000135582	Dmap1	1076	1305	1126	1401	984	1037
789.441	-0.191873	0.0764665	-2.50924	0.0120992	0.0488569	ENSMUSG00000009647	ENSMUST00000009791,ENSMUST00000020312,ENSMUST00000161168,ENSMUST00000161435,ENSMUST00000162012	Mcu	864	938	915	662	603	592
2169.47	-0.2361	0.0968805	-2.43702	0.0148087	0.0568269	ENSMUSG00000009681	ENSMUST00000164107,ENSMUST00000218057,ENSMUST00000218465,ENSMUST00000218591,ENSMUST00000219807	Bcr	2178	2919	2257	1755	1452	1665
1218.17	0.461537	0.144649	3.19074	0.00141907	0.0101176	ENSMUSG00000009687	ENSMUST00000009831,ENSMUST00000159753,ENSMUST00000159924,ENSMUST00000160006,ENSMUST00000160689,ENSMUST00000161259,ENSMUST00000161684,ENSMUST00000161805,ENSMUST00000162087,ENSMUST00000162116,ENSMUST00000162250,ENSMUST00000162733,ENSMUST00000202395,ENSMUST00000205301	Fxyd5	899	1214	1387	1253	953	1563
287.715	0.0544968	0.14276	0.381738	0.702656	0.823226	ENSMUSG00000009731	ENSMUST00000009875,ENSMUST00000125440	Kcnd1	259	311	274	198	192	296
434.62	-0.0354644	0.100044	-0.354489	0.722972	0.836305	ENSMUSG00000009733	ENSMUST00000009877,ENSMUST00000229265,ENSMUST00000229581,ENSMUST00000229696,ENSMUST00000230039,ENSMUST00000230254,ENSMUST00000230363,ENSMUST00000231138,ENSMUST00000231174	Tfcp2	430	501	392	328	311	370
114.167	-0.196276	0.2444	-0.803093	0.421921	0.604121	ENSMUSG00000009734	ENSMUST00000139064,ENSMUST00000175703,ENSMUST00000175768,ENSMUST00000176795,ENSMUST00000176898,ENSMUST00000184299,ENSMUST00000222900,ENSMUST00000223058	Pou6f2	149	176	98	91	78	121
2956.77	-0.0908305	0.072274	-1.25675	0.208843	0.377772	ENSMUSG00000009739	ENSMUST00000058274,ENSMUST00000073837,ENSMUST00000176140,ENSMUST00000176271,ENSMUST00000176300,ENSMUST00000177202,ENSMUST00000177247,ENSMUST00000177335,ENSMUST00000177505,ENSMUST00000205510,ENSMUST00000230790	Pou6f1	2514	2858	2594	2057	1692	2106
2890.59	0.0891241	0.100647	0.885516	0.375879	0.56046	ENSMUSG00000009741	ENSMUST00000009885,ENSMUST00000084885,ENSMUST00000116492,ENSMUST00000214095,ENSMUST00000216293,ENSMUST00000216558,ENSMUST00000216891	Ubp1	2724	3895	2802	2872	2310	2632
28.985	-0.286052	0.316854	-0.90279	0.366638	0.550813	ENSMUSG00000009772	ENSMUST00000072177,ENSMUST00000082125,ENSMUST00000128661,ENSMUST00000133246	Nuak2	34	54	31	29	24	23
700.559	-0.0731876	0.0922932	-0.792991	0.427783	0.609038	ENSMUSG00000009828	ENSMUST00000009972,ENSMUST00000044551,ENSMUST00000117330,ENSMUST00000118869,ENSMUST00000125615,ENSMUST00000142402,ENSMUST00000142776,ENSMUST00000149821	Cilk1	653	784	679	548	451	574
4723.23	0.297071	0.101895	2.91546	0.00355163	0.0199103	ENSMUSG00000009863	ENSMUST00000010007,ENSMUST00000125780,ENSMUST00000129181	Sdhb	4558	5095	5588	5618	4711	4263
133.254	0.20346	0.156942	1.29641	0.194835	0.360156	ENSMUSG00000009876	ENSMUST00000010020,ENSMUST00000109821	Cox4i2	135	162	148	124	125	151
11282.8	0.271234	0.0837682	3.23791	0.00120408	0.0089401	ENSMUSG00000009894	ENSMUST00000010038,ENSMUST00000120940,ENSMUST00000125846,ENSMUST00000132969,ENSMUST00000136436,ENSMUST00000145550,ENSMUST00000150297,ENSMUST00000156146	Snap47	11721	11758	13903	12892	11413	10908
837.823	-0.021091	0.0885891	-0.238076	0.811822	0.893384	ENSMUSG00000009905	ENSMUST00000010049,ENSMUST00000187319,ENSMUST00000187617	Kdsr	866	1061	931	846	663	690
1249.61	-0.20119	0.0890272	-2.25987	0.0238295	0.0801962	ENSMUSG00000009907	ENSMUST00000094646,ENSMUST00000112736,ENSMUST00000126057,ENSMUST00000127606,ENSMUST00000147705,ENSMUST00000190531	Vps4b	1375	1319	1311	1042	839	848
9148.11	0.379575	0.0932575	4.07018	4.7e-05	0.000741317	ENSMUSG00000009927	ENSMUST00000080300,ENSMUST00000213116,ENSMUST00000215610,ENSMUST00000216076,ENSMUST00000216867,ENSMUST00000217231,ENSMUST00000217620	Rps25	8699	10072	9609	10329	10146	8217
968.043	0.313268	0.0961885	3.25682	0.00112668	0.00852772	ENSMUSG00000009995	ENSMUST00000069722,ENSMUST00000114180,ENSMUST00000114182,ENSMUST00000124200,ENSMUST00000124915,ENSMUST00000125972,ENSMUST00000131116,ENSMUST00000132437,ENSMUST00000134432,ENSMUST00000134914,ENSMUST00000134936,ENSMUST00000135012,ENSMUST00000135504,ENSMUST00000146260,ENSMUST00000147844,ENSMUST00000149055,ENSMUST00000153459,ENSMUST00000156072,ENSMUST00000156212,ENSMUST00000156788,ENSMUST00000156880,…	Taz	881	1132	866	1032	830	932
74.3326	-0.150827	0.227116	-0.664099	0.506627	0.67569	ENSMUSG00000010021	ENSMUST00000084368,ENSMUST00000126555,ENSMUST00000131782,ENSMUST00000134165,ENSMUST00000137326,ENSMUST00000138340,ENSMUST00000138804	Kif19a	56	112	79	53	49	71
982.424	-0.209938	0.075491	-2.78097	0.00541965	0.027004	ENSMUSG00000010025	ENSMUST00000066277,ENSMUST00000074127,ENSMUST00000108715,ENSMUST00000128991,ENSMUST00000141368,ENSMUST00000147291,ENSMUST00000149298,ENSMUST00000208086	Aldh3a2	1033	979	1087	741	649	707
77.5839	0.77907	0.223805	3.48101	0.000499519	0.00453054	ENSMUSG00000010044	ENSMUST00000010188,ENSMUST00000192445,ENSMUST00000193303,ENSMUST00000195158,ENSMUST00000195627	Zmynd10	54	77	58	88	76	89
935.01	-0.0211567	0.0738649	-0.286425	0.774553	0.870487	ENSMUSG00000010045	ENSMUST00000010189	Tmem115	949	1070	1099	889	755	754
245.507	0.463977	0.120493	3.85066	0.000117798	0.00151315	ENSMUSG00000010047	ENSMUST00000010191,ENSMUST00000192887,ENSMUST00000193747,ENSMUST00000194794,ENSMUST00000195667,ENSMUST00000195681,ENSMUST00000195752	Hyal2	177	251	212	221	215	252
223.057	0.265924	0.127607	2.08392	0.0371675	0.110924	ENSMUSG00000010048	ENSMUST00000010192,ENSMUST00000192888,ENSMUST00000193140,ENSMUST00000193153,ENSMUST00000194932,ENSMUST00000195725,ENSMUST00000195746	Ifrd2	229	244	218	239	196	215
100.902	0.187227	0.193401	0.968075	0.333007	0.517344	ENSMUSG00000010051	ENSMUST00000010195,ENSMUST00000112387,ENSMUST00000123005,ENSMUST00000144392,ENSMUST00000184695	Hyal1	85	136	89	87	83	105
3625.61	-0.0538902	0.0881234	-0.611531	0.540848	0.702622	ENSMUSG00000010054	ENSMUST00000010198,ENSMUST00000193292,ENSMUST00000193418	Tusc2	3936	3683	4187	3110	2935	2844
1101.12	0.288037	0.073289	3.93015	8.49e-05	0.00117249	ENSMUSG00000010057	ENSMUST00000010201,ENSMUST00000192951,ENSMUST00000193628,ENSMUST00000194848,ENSMUST00000195370	Nprl2	1066	1194	1319	1260	1039	1113
2452.99	-0.246668	0.129698	-1.90186	0.0571889	0.151565	ENSMUSG00000010064	ENSMUST00000010208,ENSMUST00000167868,ENSMUST00000177567,ENSMUST00000191923,ENSMUST00000192211,ENSMUST00000192323,ENSMUST00000192990,ENSMUST00000193495,ENSMUST00000193932,ENSMUST00000194230,ENSMUST00000194895,ENSMUST00000195033,ENSMUST00000195739,ENSMUST00000195843	Slc38a3	2138	2243	2519	1237	1443	1863
651.695	-0.350256	0.1059	-3.30742	0.000941609	0.00743333	ENSMUSG00000010066	ENSMUST00000010210,ENSMUST00000085092,ENSMUST00000164988,ENSMUST00000166799,ENSMUST00000168532,ENSMUST00000168959,ENSMUST00000169354,ENSMUST00000170737,ENSMUST00000171809,ENSMUST00000194842	Cacna2d2	695	854	617	436	391	502
411.11	0.284339	0.111363	2.55327	0.0106716	0.0444731	ENSMUSG00000010067	ENSMUST00000010211,ENSMUST00000093786,ENSMUST00000121635,ENSMUST00000122225,ENSMUST00000125080,ENSMUST00000125386,ENSMUST00000129320,ENSMUST00000144129,ENSMUST00000156198,ENSMUST00000191832	Rassf1	336	464	448	450	358	376
29.2849	0.00763361	0.362007	0.0210869	0.983176	0.990539	ENSMUSG00000010080	ENSMUST00000010224,ENSMUST00000127305,ENSMUST00000142992,ENSMUST00000150526	Epn3	24	37	39	24	27	27
9304.05	0.00739005	0.11753	0.0628778	0.949864	0.973185	ENSMUSG00000010086	ENSMUST00000054927,ENSMUST00000060255,ENSMUST00000102661,ENSMUST00000126859,ENSMUST00000130648,ENSMUST00000136966,ENSMUST00000152137	Rnf112	9365	12629	11763	7861	7457	11181
4279.23	0.281221	0.0774126	3.63275	0.000280412	0.00291565	ENSMUSG00000010095	ENSMUST00000010239,ENSMUST00000170157,ENSMUST00000205377,ENSMUST00000205463,ENSMUST00000205538,ENSMUST00000206560,ENSMUST00000206598,ENSMUST00000206797,ENSMUST00000206895	Slc3a2	3814	4886	4295	4623	3701	3996
2457.87	-0.0101368	0.107669	-0.0941472	0.924992	0.959481	ENSMUSG00000010097	ENSMUST00000010241,ENSMUST00000183780,ENSMUST00000183898,ENSMUST00000183939,ENSMUST00000184387,ENSMUST00000184756,ENSMUST00000184808,ENSMUST00000184826,ENSMUST00000184970,ENSMUST00000185056	Nxf1	2422	3319	3080	2290	1980	2561
2381.88	0.252332	0.0587658	4.29386	1.76e-05	0.000350972	ENSMUSG00000010110	ENSMUST00000010254,ENSMUST00000073430,ENSMUST00000175642,ENSMUST00000175834,ENSMUST00000175872,ENSMUST00000175901,ENSMUST00000176009,ENSMUST00000176013,ENSMUST00000176093,ENSMUST00000176182,ENSMUST00000176260,ENSMUST00000176314,ENSMUST00000176381,ENSMUST00000176404,ENSMUST00000176570,ENSMUST00000176844,ENSMUST00000176968,ENSMUST00000177322,ENSMUST00000177373	Stx5a	2194	2817	2721	2490	2181	2510
93.6102	-0.750114	0.755926	-0.992312	0.321045	0.50408	ENSMUSG00000010122	ENSMUST00000010267,ENSMUST00000131723,ENSMUST00000147583,ENSMUST00000148671	Slc47a1	143	77	176	19	6	166
55.084	0.146709	0.296246	0.495228	0.620439	0.763554	ENSMUSG00000010142	ENSMUST00000010286,ENSMUST00000101103,ENSMUST00000123378,ENSMUST00000130708,ENSMUST00000137832,ENSMUST00000139422,ENSMUST00000146033	Tnfrsf13b	35	31	51	19	36	46
550.237	0.233283	0.101651	2.29495	0.0217359	0.0749189	ENSMUSG00000010154	ENSMUST00000010298,ENSMUST00000212404	Spire2	510	509	596	548	446	491
218.964	-0.301464	0.131328	-2.29551	0.021704	0.0748497	ENSMUSG00000010175	ENSMUST00000010319,ENSMUST00000175916,ENSMUST00000177288	Prox1	197	205	206	114	135	136
903.861	-0.316049	0.132109	-2.39234	0.0167411	0.0619878	ENSMUSG00000010205	ENSMUST00000115487	Raver1	874	1178	990	703	447	767
5245.92	-0.115043	0.0619875	-1.8559	0.0634681	0.163322	ENSMUSG00000010277	ENSMUST00000010421,ENSMUST00000125459,ENSMUST00000126928,ENSMUST00000132756,ENSMUST00000136184,ENSMUST00000141331,ENSMUST00000145145,ENSMUST00000147432	2610507B11Rik	5480	5985	5741	3946	3955	4509
695.286	-0.182293	0.0872222	-2.08998	0.0366194	0.109696	ENSMUSG00000010290	ENSMUST00000010434	AI597479	703	713	758	528	467	503
691.185	0.0644144	0.104798	0.61465	0.538786	0.700853	ENSMUSG00000010307	ENSMUST00000010451,ENSMUST00000211066	Tmem86a	641	601	731	545	492	578
188.875	0.17994	0.242569	0.74181	0.458203	0.636099	ENSMUSG00000010358	ENSMUST00000010502,ENSMUST00000125958,ENSMUST00000131024	Ifi35	170	209	195	141	183	181
136.785	0.245959	0.186569	1.31833	0.187394	0.350258	ENSMUSG00000010362	ENSMUST00000010506,ENSMUST00000133727,ENSMUST00000139037,ENSMUST00000152484,ENSMUST00000155222	Rdm1	100	118	161	89	142	117
4920.45	0.403288	0.110234	3.65849	0.000253707	0.00269105	ENSMUSG00000010376	ENSMUST00000010520,ENSMUST00000163750,ENSMUST00000227157,ENSMUST00000227250,ENSMUST00000228414	Nedd8	4816	5169	6022	5725	5912	4807
773.739	-0.341971	0.0697341	-4.90393	9.39e-07	3.57e-05	ENSMUSG00000010392	ENSMUST00000010536,ENSMUST00000137767	Gosr1	800	884	805	530	469	536
910.655	0.346353	0.0787914	4.39582	1.1e-05	0.000247829	ENSMUSG00000010406	ENSMUST00000010550,ENSMUST00000196273,ENSMUST00000199153,ENSMUST00000199195,ENSMUST00000199689,ENSMUST00000200217,ENSMUST00000228871	Mrpl52	845	1001	1021	1014	890	939
1902.75	-0.0612584	0.0870641	-0.703601	0.481681	0.655586	ENSMUSG00000010453	ENSMUST00000010597,ENSMUST00000185614,ENSMUST00000185621,ENSMUST00000185912,ENSMUST00000186470,ENSMUST00000187628,ENSMUST00000188528,ENSMUST00000188957,ENSMUST00000188961	Kansl3	1818	2287	2002	1519	1304	1753
163.324	-0.619325	0.179623	-3.44792	0.000564913	0.00495314	ENSMUSG00000010461	ENSMUST00000092665,ENSMUST00000218049,ENSMUST00000218867,ENSMUST00000218956,ENSMUST00000219315,ENSMUST00000220038,ENSMUST00000220299	Eya4	145	176	194	84	88	89
198.873	0.0132731	0.180791	0.0734171	0.941474	0.968168	ENSMUSG00000010505	ENSMUST00000081125,ENSMUST00000108756,ENSMUST00000108757,ENSMUST00000129843,ENSMUST00000129856,ENSMUST00000130079,ENSMUST00000135744,ENSMUST00000142245,ENSMUST00000148766,ENSMUST00000156190,ENSMUST00000183403,ENSMUST00000223883	Myt1	194	300	190	191	159	188
929.328	0.194047	0.0977056	1.98604	0.0470287	0.131736	ENSMUSG00000010517	ENSMUST00000102724,ENSMUST00000143217,ENSMUST00000155204	Faf1	892	1095	1028	994	866	827
78.7262	0.0842615	0.214484	0.392857	0.694425	0.817383	ENSMUSG00000010529	ENSMUST00000010673	Gm266	56	61	70	51	44	60
28.1419	0.461307	0.315321	1.46298	0.143474	0.290918	ENSMUSG00000010538	ENSMUST00000010682,ENSMUST00000107556,ENSMUST00000123536	Tsacc	25	21	29	36	20	25
618.471	-0.290539	0.130995	-2.21794	0.0265591	0.0867535	ENSMUSG00000010554	ENSMUST00000010698,ENSMUST00000092912,ENSMUST00000128504,ENSMUST00000134571,ENSMUST00000141755,ENSMUST00000144692	Mettl16	697	668	794	351	504	520
110.718	-0.299909	0.210595	-1.4241	0.154417	0.306146	ENSMUSG00000010592	ENSMUST00000010736,ENSMUST00000232796,ENSMUST00000232875,ENSMUST00000233248,ENSMUST00000233620,ENSMUST00000233756	Dazl	138	127	126	83	90	75
877.972	0.164172	0.111203	1.47633	0.139854	0.285919	ENSMUSG00000010607	ENSMUST00000123680,ENSMUST00000148088	Pigyl	863	887	1175	873	897	779
8087.77	0.468021	0.0804225	5.81953	5.9e-09	6.02e-07	ENSMUSG00000010608	ENSMUST00000048155,ENSMUST00000181983,ENSMUST00000182004,ENSMUST00000182032,ENSMUST00000182036,ENSMUST00000182255,ENSMUST00000182347,ENSMUST00000182450,ENSMUST00000182618,ENSMUST00000182633,ENSMUST00000182840,ENSMUST00000182881,ENSMUST00000183039,ENSMUST00000183128,ENSMUST00000183154,ENSMUST00000183181,ENSMUST00000183242,ENSMUST00000183282	Rbm25	7290	10176	8789	10096	8475	9720
430.342	0.21542	0.0922536	2.33509	0.0195389	0.0694158	ENSMUSG00000010609	ENSMUST00000010753,ENSMUST00000111104,ENSMUST00000111105,ENSMUST00000111106,ENSMUST00000111108,ENSMUST00000128223,ENSMUST00000130029,ENSMUST00000130711,ENSMUST00000133340,ENSMUST00000136291,ENSMUST00000149590,ENSMUST00000193897	Psen2	417	503	439	457	393	381
24.0079	0.3363	0.314193	1.07036	0.284456	0.46448	ENSMUSG00000010651	ENSMUST00000010795,ENSMUST00000127952	Acaa1b	32	31	25	28	27	32
504.653	0.299337	0.113371	2.64032	0.00828277	0.0371037	ENSMUSG00000010660	ENSMUST00000010804,ENSMUST00000213464,ENSMUST00000214470,ENSMUST00000214491	Plcd1	434	531	515	445	415	563
5707.05	-0.293214	0.103244	-2.84002	0.00451113	0.0237775	ENSMUSG00000010663	ENSMUST00000010807,ENSMUST00000235160,ENSMUST00000235515,ENSMUST00000236385,ENSMUST00000236594,ENSMUST00000237221,ENSMUST00000237861,ENSMUST00000238115	Fads1	4840	5913	5689	3086	3692	3642
659.93	-0.0670041	0.152775	-0.438581	0.660965	0.792721	ENSMUSG00000010721	ENSMUST00000055195,ENSMUST00000179191,ENSMUST00000196321,ENSMUST00000198105,ENSMUST00000198367,ENSMUST00000200149,ENSMUST00000200564	Lmbr1	765	448	721	533	440	483
44.6035	0.279326	0.332145	0.840976	0.400361	0.584502	ENSMUSG00000010751	ENSMUST00000075588,ENSMUST00000084396,ENSMUST00000146692,ENSMUST00000171066	Tnfrsf22	37	38	26	33	30	33
1311.44	0.205784	0.0776524	2.65006	0.00804774	0.0362904	ENSMUSG00000010755	ENSMUST00000010899,ENSMUST00000105909,ENSMUST00000134128,ENSMUST00000134753,ENSMUST00000135032,ENSMUST00000146462,ENSMUST00000146904,ENSMUST00000151574,ENSMUST00000154022,ENSMUST00000207168,ENSMUST00000208575	Cars	1339	1649	1625	1408	1304	1435
108.745	-0.387885	0.23529	-1.64854	0.0992416	0.224603	ENSMUSG00000010797	ENSMUST00000010941	Wnt2	144	122	198	64	105	107
7074.32	-0.511938	0.170988	-2.994	0.00275342	0.0165089	ENSMUSG00000010803	ENSMUST00000020707,ENSMUST00000132971,ENSMUST00000153147,ENSMUST00000169305,ENSMUST00000205546,ENSMUST00000206085,ENSMUST00000206105,ENSMUST00000207274	Gabra1	8059	4990	7320	3643	3608	4004
43.575	0.127364	0.335781	0.379307	0.70446	0.8238	ENSMUSG00000010825	ENSMUST00000010969,ENSMUST00000110733,ENSMUST00000120825,ENSMUST00000138948,ENSMUST00000196148	Grid2ip	30	76	39	29	33	61
281.148	0.117983	0.117998	0.999875	0.317371	0.500176	ENSMUSG00000010911	ENSMUST00000011055,ENSMUST00000124540,ENSMUST00000147131,ENSMUST00000155004	Apip	265	315	338	232	261	283
890.543	-0.143838	0.0871681	-1.65012	0.0989181	0.224001	ENSMUSG00000010914	ENSMUST00000011058,ENSMUST00000111183,ENSMUST00000132449	Pdhx	931	939	1006	720	616	701
700.887	0.143944	0.0903503	1.59318	0.11112	0.243268	ENSMUSG00000010936	ENSMUST00000034190,ENSMUST00000212663,ENSMUST00000212766,ENSMUST00000212829,ENSMUST00000213003,ENSMUST00000213015	Vac14	655	781	736	703	565	606
2072.66	-0.0346475	0.0645493	-0.53676	0.591433	0.741525	ENSMUSG00000011096	ENSMUST00000054343,ENSMUST00000107880,ENSMUST00000107882,ENSMUST00000107885,ENSMUST00000127783,ENSMUST00000136232,ENSMUST00000141311,ENSMUST00000142880,ENSMUST00000150335,ENSMUST00000152091,ENSMUST00000207223,ENSMUST00000208384	Akt1s1	2084	2299	2604	1866	1666	1791
1973.22	0.131759	0.0765114	1.72209	0.0850534	0.201339	ENSMUSG00000011114	ENSMUST00000117654,ENSMUST00000126062,ENSMUST00000134711,ENSMUST00000142736	Tbrg1	2024	2274	2469	2064	1893	1820
594.131	-0.0773535	0.0830753	-0.931125	0.351789	0.536431	ENSMUSG00000011148	ENSMUST00000021726,ENSMUST00000180015,ENSMUST00000221720,ENSMUST00000223044	Adssl1	669	746	739	589	487	519
819.901	0.175236	0.0876105	2.00017	0.0454822	0.128548	ENSMUSG00000011158	ENSMUST00000011302,ENSMUST00000221409,ENSMUST00000221415,ENSMUST00000221537,ENSMUST00000221680,ENSMUST00000221754,ENSMUST00000222247,ENSMUST00000223037,ENSMUST00000223506	Brf1	826	1010	962	912	695	863
1962.22	-0.0762091	0.0962468	-0.791809	0.428472	0.609698	ENSMUSG00000011179	ENSMUST00000171737,ENSMUST00000220849,ENSMUST00000220947,ENSMUST00000221354,ENSMUST00000221613,ENSMUST00000221701,ENSMUST00000222250,ENSMUST00000222617	Odc1	2017	2082	2445	1721	1612	1506
247.844	-0.195889	0.122843	-1.59463	0.110795	0.242828	ENSMUSG00000011254	ENSMUST00000011398,ENSMUST00000109254,ENSMUST00000131182,ENSMUST00000133238,ENSMUST00000133851	Thg1l	296	265	305	200	183	209
289.217	-0.885154	0.168401	-5.25624	1.47e-07	8.44e-06	ENSMUSG00000011256	ENSMUST00000011400,ENSMUST00000137014,ENSMUST00000151565,ENSMUST00000153410	Adam19	388	376	414	130	147	223
921.682	-0.0772896	0.0799218	-0.967065	0.333512	0.517758	ENSMUSG00000011257	ENSMUST00000078734,ENSMUST00000080178,ENSMUST00000106241,ENSMUST00000106243,ENSMUST00000124991,ENSMUST00000146156,ENSMUST00000156807,ENSMUST00000183940	Pabpc4	947	1069	1040	741	683	840
105.941	0.179237	0.189049	0.948098	0.34308	0.527428	ENSMUSG00000011267	ENSMUST00000108453,ENSMUST00000208314	Zfp296	91	94	128	103	80	94
1733.14	0.116757	0.0899565	1.29793	0.194311	0.359455	ENSMUSG00000011306	ENSMUST00000011450,ENSMUST00000211808,ENSMUST00000213035	Sugp1	1807	2266	1884	1917	1422	1713
317.762	0.0302447	0.12158	0.248763	0.803544	0.887287	ENSMUSG00000011382	ENSMUST00000011526,ENSMUST00000209450,ENSMUST00000210440	Dhdh	294	320	243	237	192	257
194.397	-0.106151	0.164986	-0.643394	0.519969	0.685054	ENSMUSG00000011427	ENSMUST00000032796,ENSMUST00000178162,ENSMUST00000207328	Zfp790	203	179	177	106	117	185
1237.75	0.135821	0.0741181	1.8325	0.066877	0.169688	ENSMUSG00000011589	ENSMUST00000011733,ENSMUST00000232915,ENSMUST00000233149,ENSMUST00000233361,ENSMUST00000233772,ENSMUST00000233973	Fsd1	1240	1312	1444	1147	1094	1187
598.253	0.0451779	0.116149	0.388966	0.697301	0.819425	ENSMUSG00000011658	ENSMUST00000071207,ENSMUST00000207069,ENSMUST00000207154,ENSMUST00000207426,ENSMUST00000207480,ENSMUST00000207485,ENSMUST00000207833,ENSMUST00000207939,ENSMUST00000208179,ENSMUST00000208291,ENSMUST00000208600,ENSMUST00000208908,ENSMUST00000209039,ENSMUST00000209132,ENSMUST00000209163	Fuz	617	781	706	523	482	692
5954.26	0.127437	0.120698	1.05584	0.291043	0.472223	ENSMUSG00000011751	ENSMUST00000011895,ENSMUST00000108362,ENSMUST00000108363,ENSMUST00000108364,ENSMUST00000137414,ENSMUST00000152572,ENSMUST00000172269	Sptbn4	5366	7273	6962	5117	4546	7070
15883.1	-0.124203	0.0885296	-1.40296	0.16063	0.315181	ENSMUSG00000011752	ENSMUST00000011896,ENSMUST00000235468,ENSMUST00000237510	Pgam1	18957	17027	20168	14775	12562	13027
2160.07	-0.0459006	0.0692279	-0.663036	0.507308	0.676184	ENSMUSG00000011831	ENSMUST00000112642,ENSMUST00000124034,ENSMUST00000124590,ENSMUST00000127579,ENSMUST00000128723,ENSMUST00000132406,ENSMUST00000132482,ENSMUST00000133411,ENSMUST00000136677,ENSMUST00000138111,ENSMUST00000141673,ENSMUST00000155897,ENSMUST00000155955	Evi5	2159	2559	2233	1769	1784	1691
2151.26	-0.0466117	0.0711958	-0.654697	0.512663	0.679733	ENSMUSG00000011832	ENSMUST00000175650,ENSMUST00000176072,ENSMUST00000176149,ENSMUST00000176186,ENSMUST00000176462,ENSMUST00000176645,ENSMUST00000176764,ENSMUST00000176825,ENSMUST00000177053,ENSMUST00000177077,ENSMUST00000177085,ENSMUST00000177309,ENSMUST00000177455,ENSMUST00000177499,ENSMUST00000239400	Evi5l	2056	2439	2315	1763	1539	1849
948.829	0.148458	0.0869478	1.70744	0.0877401	0.206198	ENSMUSG00000011837	ENSMUST00000011981,ENSMUST00000208110,ENSMUST00000208316,ENSMUST00000208459	Snapc2	916	947	1055	958	799	769
12820.8	-0.159287	0.099792	-1.59619	0.110446	0.242165	ENSMUSG00000011877	ENSMUST00000037285,ENSMUST00000100812,ENSMUST00000127302,ENSMUST00000128796,ENSMUST00000139410,ENSMUST00000152428	Git1	11858	13825	13031	10566	7952	8584
1266.21	-0.130688	0.132537	-0.98605	0.324108	0.507664	ENSMUSG00000011884	ENSMUST00000012028,ENSMUST00000112212,ENSMUST00000112214	Gltp	1206	1463	1349	895	907	1060
934.868	0.228035	0.086772	2.62798	0.00858943	0.0381381	ENSMUSG00000011958	ENSMUST00000034754,ENSMUST00000085393,ENSMUST00000117450,ENSMUST00000133307,ENSMUST00000137472,ENSMUST00000143049,ENSMUST00000154772,ENSMUST00000165389	Bnip2	787	1023	922	873	717	909
844.231	-0.0415961	0.068187	-0.610031	0.541841	0.70342	ENSMUSG00000011960	ENSMUST00000012104,ENSMUST00000130921,ENSMUST00000163180,ENSMUST00000164294,ENSMUST00000164565,ENSMUST00000168928,ENSMUST00000169674,ENSMUST00000169707,ENSMUST00000170452	Ccnt1	837	937	922	721	665	658
179.429	0.0550062	0.162094	0.339347	0.734349	0.844209	ENSMUSG00000012017	ENSMUST00000012161,ENSMUST00000231301,ENSMUST00000231329,ENSMUST00000231383,ENSMUST00000232577	Scarf2	195	195	200	153	129	199
1629.77	-0.264233	0.101092	-2.61378	0.00895458	0.0392017	ENSMUSG00000012076	ENSMUST00000059250,ENSMUST00000217721,ENSMUST00000218779,ENSMUST00000219337,ENSMUST00000219419,ENSMUST00000219575,ENSMUST00000220400	Brms1l	1788	1615	2076	1121	1161	1285
1616.39	-0.0358063	0.0643824	-0.55615	0.578108	0.730569	ENSMUSG00000012114	ENSMUST00000012259,ENSMUST00000080936,ENSMUST00000231231,ENSMUST00000231413,ENSMUST00000231480,ENSMUST00000231494,ENSMUST00000231674,ENSMUST00000231754,ENSMUST00000232005,ENSMUST00000232012,ENSMUST00000232163,ENSMUST00000232202,ENSMUST00000232236,ENSMUST00000232312,ENSMUST00000232401,ENSMUST00000232431,ENSMUST00000232645,ENSMUST00000232667	Med15	1700	1934	1915	1583	1214	1437
2036.28	-0.018548	0.0518852	-0.357482	0.720731	0.834764	ENSMUSG00000012117	ENSMUST00000012262,ENSMUST00000105885,ENSMUST00000105886,ENSMUST00000105887,ENSMUST00000105889,ENSMUST00000130464,ENSMUST00000134096,ENSMUST00000142660,ENSMUST00000144668,ENSMUST00000146241,ENSMUST00000150729	Dhdds	2201	2369	2315	1862	1695	1752
53.489	0.387302	0.245997	1.57442	0.115391	0.249848	ENSMUSG00000012123	ENSMUST00000121391,ENSMUST00000132872,ENSMUST00000137053,ENSMUST00000137529,ENSMUST00000140125,ENSMUST00000143295,ENSMUST00000146102,ENSMUST00000149080,ENSMUST00000149504,ENSMUST00000149956,ENSMUST00000153392,ENSMUST00000219402,ENSMUST00000227683	Crybg2	52	50	65	47	65	58
565.393	0.318196	0.102283	3.11093	0.001865	0.0124018	ENSMUSG00000012126	ENSMUST00000070246,ENSMUST00000074690,ENSMUST00000123281,ENSMUST00000127632,ENSMUST00000131329,ENSMUST00000135287,ENSMUST00000139616,ENSMUST00000142442,ENSMUST00000151113,ENSMUST00000151407,ENSMUST00000156323,ENSMUST00000156750	Ubxn11	557	761	615	670	512	702
701.713	-0.0884095	0.154679	-0.571568	0.567615	0.722845	ENSMUSG00000012296	ENSMUST00000012440,ENSMUST00000164342,ENSMUST00000180283,ENSMUST00000224055,ENSMUST00000224090,ENSMUST00000224230,ENSMUST00000224404,ENSMUST00000224445,ENSMUST00000224696,ENSMUST00000224901,ENSMUST00000225080,ENSMUST00000225288,ENSMUST00000225359,ENSMUST00000225413,ENSMUST00000225741,ENSMUST00000225915,ENSMUST00000225943	Tjap1	731	915	811	470	522	815
10457.9	0.327084	0.0850506	3.84576	0.000120178	0.00153719	ENSMUSG00000012405	ENSMUST00000079419,ENSMUST00000080281,ENSMUST00000100799,ENSMUST00000112598,ENSMUST00000147121,ENSMUST00000224196	Rpl15	9891	11155	11247	11539	10577	9429
947.525	-0.289373	0.122013	-2.37167	0.017708	0.0646175	ENSMUSG00000012422	ENSMUST00000012566,ENSMUST00000161457,ENSMUST00000161568	Tmem167	1095	979	1072	585	711	715
29.5863	0.773482	0.489192	1.58114	0.113846	0.247568	ENSMUSG00000012428	ENSMUST00000115421	Steap4	24	47	16	52	19	46
329.002	0.0698308	0.104029	0.671264	0.502052	0.672289	ENSMUSG00000012429	ENSMUST00000049744,ENSMUST00000221480,ENSMUST00000222292	Mplkip	303	371	318	263	250	300
30.2931	-0.257131	0.341882	-0.752103	0.451989	0.630627	ENSMUSG00000012443	ENSMUST00000012587,ENSMUST00000236027	Kif11	31	39	35	11	32	25
156.76	0.260506	0.160479	1.6233	0.104525	0.233312	ENSMUSG00000012483	ENSMUST00000012627,ENSMUST00000159594	Rpa3	169	134	163	163	145	129
1636.75	-0.106947	0.062265	-1.71761	0.085868	0.202878	ENSMUSG00000012535	ENSMUST00000012679,ENSMUST00000115251,ENSMUST00000164325,ENSMUST00000166844,ENSMUST00000167056,ENSMUST00000169302,ENSMUST00000170350,ENSMUST00000170634,ENSMUST00000170647,ENSMUST00000171865,ENSMUST00000201797	Tnpo3	1704	1833	1905	1351	1205	1394
827.12	-0.289386	0.109553	-2.64151	0.00825379	0.0370057	ENSMUSG00000012609	ENSMUST00000040179,ENSMUST00000040273,ENSMUST00000095536,ENSMUST00000110220,ENSMUST00000110224,ENSMUST00000124701,ENSMUST00000142411,ENSMUST00000153570,ENSMUST00000155448,ENSMUST00000175844,ENSMUST00000175899,ENSMUST00000176008,ENSMUST00000176460,ENSMUST00000176695,ENSMUST00000176937,ENSMUST00000177114,ENSMUST00000177168,ENSMUST00000177188,ENSMUST00000177525,ENSMUST00000220906	Ttll5	889	936	979	501	547	747
621.559	-0.221961	0.0934732	-2.3746	0.017568	0.0642569	ENSMUSG00000012640	ENSMUST00000012796,ENSMUST00000048015,ENSMUST00000107986,ENSMUST00000135130,ENSMUST00000139061,ENSMUST00000145622,ENSMUST00000151659	Zfp715	615	728	655	447	409	482
28.5817	0.794615	0.318634	2.49382	0.0126378	0.0503809	ENSMUSG00000012705	ENSMUST00000012849,ENSMUST00000169234	Retn	26	30	31	51	33	34
9081.85	0.372818	0.0836411	4.45736	8.3e-06	0.000194447	ENSMUSG00000012848	ENSMUST00000004554,ENSMUST00000108539,ENSMUST00000131795,ENSMUST00000137329,ENSMUST00000139349,ENSMUST00000147435	Rps5	8309	9733	9745	10289	9422	8282
12940.4	-0.130332	0.078258	-1.66541	0.0958307	0.219198	ENSMUSG00000013033	ENSMUST00000045393,ENSMUST00000124355,ENSMUST00000131018,ENSMUST00000131717,ENSMUST00000132500,ENSMUST00000139575,ENSMUST00000141158,ENSMUST00000141661,ENSMUST00000150674,ENSMUST00000152978	Adgrl1	13054	15330	14618	10410	9636	10605
498.092	-0.129959	0.0997789	-1.30247	0.192754	0.35741	ENSMUSG00000013076	ENSMUST00000013220,ENSMUST00000160770,ENSMUST00000161171,ENSMUST00000162802,ENSMUST00000162901,ENSMUST00000223132	Amotl1	459	591	546	397	326	416
2319.39	-0.553805	0.135375	-4.09089	4.3e-05	0.000689631	ENSMUSG00000013089	ENSMUST00000079601,ENSMUST00000165506,ENSMUST00000168774,ENSMUST00000170393,ENSMUST00000170803	Etv5	3168	2934	3404	2075	1685	1298
502.368	0.0337558	0.112051	0.301253	0.763222	0.863153	ENSMUSG00000013150	ENSMUST00000013294,ENSMUST00000135959,ENSMUST00000155038	Gfod2	559	534	656	441	465	492
326.209	0.360332	0.12186	2.95693	0.00310718	0.018061	ENSMUSG00000013155	ENSMUST00000013299,ENSMUST00000212061,ENSMUST00000212162,ENSMUST00000212716	Enkd1	288	383	381	352	340	359
7206.23	-0.0226245	0.0893363	-0.253251	0.800074	0.885525	ENSMUSG00000013160	ENSMUST00000013304,ENSMUST00000144486	Atp6v0d1	7987	8133	8956	7446	6150	5685
7844.94	-0.0411509	0.106013	-0.388167	0.697893	0.819719	ENSMUSG00000013236	ENSMUST00000067538,ENSMUST00000086828,ENSMUST00000143018,ENSMUST00000223642,ENSMUST00000223671,ENSMUST00000223685,ENSMUST00000223691,ENSMUST00000223706,ENSMUST00000223742,ENSMUST00000223783,ENSMUST00000223859,ENSMUST00000224006,ENSMUST00000224193,ENSMUST00000224522,ENSMUST00000224571,ENSMUST00000224777,ENSMUST00000225104,ENSMUST00000225379,ENSMUST00000225381,ENSMUST00000225456,ENSMUST00000225785	Ptprs	7812	9703	8367	6245	5692	7732
1096.93	-0.620835	0.10923	-5.68373	1.32e-08	1.19e-06	ENSMUSG00000013275	ENSMUST00000086559,ENSMUST00000132585,ENSMUST00000146360	Slc41a1	1180	1399	1196	654	607	655
1126.88	-0.321709	0.119276	-2.69719	0.00699283	0.032715	ENSMUSG00000013367	ENSMUST00000107974,ENSMUST00000206336	Iglon5	1101	1341	1240	680	650	975
3310.25	0.0388749	0.1046	0.371653	0.710151	0.827562	ENSMUSG00000013419	ENSMUST00000093772,ENSMUST00000213743,ENSMUST00000214732,ENSMUST00000215081	Zfp651	3483	4310	3419	3557	2720	2718
1243.33	0.0923496	0.0702666	1.31427	0.188754	0.352205	ENSMUSG00000013465	ENSMUST00000059849,ENSMUST00000124900,ENSMUST00000128876,ENSMUST00000129140,ENSMUST00000138199,ENSMUST00000140934,ENSMUST00000146729,ENSMUST00000147890	Nelfb	1155	1243	1386	1013	1042	1091
1789.45	0.205022	0.0557731	3.67599	0.000236926	0.00254716	ENSMUSG00000013495	ENSMUST00000063272,ENSMUST00000078323,ENSMUST00000120327,ENSMUST00000146207,ENSMUST00000198346,ENSMUST00000200485	Tmem175	1752	2100	1921	1780	1700	1707
8295.72	-0.243977	0.222247	-1.09777	0.272304	0.450817	ENSMUSG00000013523	ENSMUST00000013667,ENSMUST00000068137,ENSMUST00000109152,ENSMUST00000133673,ENSMUST00000145920,ENSMUST00000147577,ENSMUST00000152461,ENSMUST00000154650,ENSMUST00000156657	Bcas1	8793	8706	11780	4280	6376	8631
2031.31	-0.00954544	0.0793582	-0.120283	0.904259	0.947545	ENSMUSG00000013539	ENSMUST00000115628,ENSMUST00000125287,ENSMUST00000128580,ENSMUST00000130752,ENSMUST00000134385,ENSMUST00000142677,ENSMUST00000145203,ENSMUST00000145758,ENSMUST00000150152,ENSMUST00000152684,ENSMUST00000231255,ENSMUST00000231308,ENSMUST00000231372,ENSMUST00000231543,ENSMUST00000231605,ENSMUST00000232073,ENSMUST00000232192,ENSMUST00000232558,ENSMUST00000232588	Tango2	2357	2199	2554	1780	1830	1910
127.932	-0.573335	0.278001	-2.06235	0.0391747	0.115185	ENSMUSG00000013584	ENSMUST00000034723	Aldh1a2	181	145	118	79	49	109
5811.7	0.146103	0.0679941	2.14877	0.031653	0.0985651	ENSMUSG00000013593	ENSMUST00000013737,ENSMUST00000111318,ENSMUST00000131286,ENSMUST00000136976,ENSMUST00000138069,ENSMUST00000150108,ENSMUST00000191871,ENSMUST00000194778	Ndufs2	5808	6470	6684	6287	4937	5172
2574.85	0.489116	0.084754	5.77101	7.88e-09	7.73e-07	ENSMUSG00000013622	ENSMUST00000013766,ENSMUST00000200748,ENSMUST00000200800,ENSMUST00000200942,ENSMUST00000201136,ENSMUST00000201174,ENSMUST00000201773,ENSMUST00000201887	Atraid	2456	2846	2561	3464	2647	2508
411.703	0.09497	0.125467	0.756932	0.449091	0.62855	ENSMUSG00000013629	ENSMUST00000013773,ENSMUST00000200917,ENSMUST00000200953,ENSMUST00000201182,ENSMUST00000201256,ENSMUST00000201838,ENSMUST00000201844,ENSMUST00000201870,ENSMUST00000202227,ENSMUST00000202391,ENSMUST00000202795,ENSMUST00000202827,ENSMUST00000202967,ENSMUST00000202973	Cad	489	575	467	473	377	429
1148.61	-0.0133634	0.0858448	-0.15567	0.876293	0.931622	ENSMUSG00000013646	ENSMUST00000073128,ENSMUST00000116376,ENSMUST00000127119,ENSMUST00000149701,ENSMUST00000154278	Sh3bp5l	1176	1271	1372	870	968	1114
2431.42	-0.18777	0.100221	-1.87357	0.0609903	0.158487	ENSMUSG00000013662	ENSMUST00000070210,ENSMUST00000235142,ENSMUST00000235412,ENSMUST00000236011,ENSMUST00000236546,ENSMUST00000236701,ENSMUST00000236985,ENSMUST00000237752,ENSMUST00000237933,ENSMUST00000238016	Atad1	2540	2368	2530	1794	1656	1660
5710.52	-0.319471	0.108063	-2.95635	0.00311307	0.0180817	ENSMUSG00000013663	ENSMUST00000013807,ENSMUST00000140014,ENSMUST00000154806	Pten	6288	5429	5983	3755	3913	3416
16804.5	0.0749805	0.0893097	0.839556	0.401157	0.585018	ENSMUSG00000013698	ENSMUST00000013842,ENSMUST00000111247,ENSMUST00000125361,ENSMUST00000152432,ENSMUST00000155109	Pea15a	15321	15898	18204	12247	14643	13585
2644.18	-0.0403486	0.124397	-0.324354	0.74567	0.852015	ENSMUSG00000013701	ENSMUST00000013845,ENSMUST00000163379,ENSMUST00000168139,ENSMUST00000168813,ENSMUST00000170233,ENSMUST00000170331,ENSMUST00000172052,ENSMUST00000226683	Timm23	2876	2934	3358	2684	2342	1922
121.203	0.177595	0.207265	0.856848	0.391529	0.576036	ENSMUSG00000013707	ENSMUST00000013851	Tnfaip8l2	107	130	128	88	102	132
964.15	0.00945825	0.10157	0.093121	0.925807	0.959929	ENSMUSG00000013736	ENSMUST00000057578,ENSMUST00000113247,ENSMUST00000113248,ENSMUST00000113249,ENSMUST00000147084,ENSMUST00000154026,ENSMUST00000204782,ENSMUST00000205163	Trnt1	1124	984	1187	901	861	832
56.7745	0.0954519	0.245541	0.388741	0.697468	0.819534	ENSMUSG00000013766	ENSMUST00000013910,ENSMUST00000172494,ENSMUST00000172678,ENSMUST00000172959	Ly6g6e	87	63	77	72	51	68
6611.29	0.173022	0.0803298	2.1539	0.0312484	0.0977928	ENSMUSG00000013787	ENSMUST00000013931,ENSMUST00000078061,ENSMUST00000097342,ENSMUST00000114033,ENSMUST00000124002,ENSMUST00000124846,ENSMUST00000131915,ENSMUST00000137071,ENSMUST00000138500,ENSMUST00000145201,ENSMUST00000145624,ENSMUST00000146418,ENSMUST00000150786,ENSMUST00000172921	Ehmt2	5696	7510	6802	6588	4885	6153
1537.73	0.0196226	0.0826729	0.237352	0.812383	0.893759	ENSMUSG00000013822	ENSMUST00000013966,ENSMUST00000166335,ENSMUST00000213233,ENSMUST00000214394,ENSMUST00000216837	Elof1	1609	1623	1983	1380	1392	1349
1466.45	0.101096	0.0795655	1.2706	0.203871	0.371273	ENSMUSG00000013833	ENSMUST00000105378,ENSMUST00000163125,ENSMUST00000164705,ENSMUST00000165684,ENSMUST00000166964,ENSMUST00000170375,ENSMUST00000170409	Med16	1349	1634	1431	1292	1193	1206
490.351	-0.275648	0.120335	-2.29067	0.0219828	0.0755362	ENSMUSG00000013846	ENSMUST00000092640,ENSMUST00000229028,ENSMUST00000229213,ENSMUST00000229742,ENSMUST00000230150	St3gal1	459	525	586	314	302	397
4349.29	0.141618	0.0739851	1.91414	0.0556025	0.14844	ENSMUSG00000013858	ENSMUST00000052885,ENSMUST00000124536,ENSMUST00000124889,ENSMUST00000126383,ENSMUST00000132080	Tmem259	4239	5216	5166	4625	3673	4297
938.322	-0.0976234	0.0997523	-0.978659	0.327749	0.511431	ENSMUSG00000013878	ENSMUST00000014022,ENSMUST00000110573,ENSMUST00000110575,ENSMUST00000110579,ENSMUST00000124757,ENSMUST00000124867,ENSMUST00000140819,ENSMUST00000153528,ENSMUST00000209300,ENSMUST00000209707	Rnf170	937	978	922	820	616	640
18588.8	-0.10945	0.0834622	-1.31137	0.189734	0.353285	ENSMUSG00000013921	ENSMUST00000014065,ENSMUST00000125935,ENSMUST00000126216,ENSMUST00000132844,ENSMUST00000144508,ENSMUST00000145253,ENSMUST00000150892	Clip3	20431	21078	23186	18507	14258	14131
709.211	-0.044909	0.103419	-0.434242	0.664112	0.794908	ENSMUSG00000013973	ENSMUST00000064950,ENSMUST00000097467,ENSMUST00000111299,ENSMUST00000111300,ENSMUST00000127830,ENSMUST00000129116,ENSMUST00000131653,ENSMUST00000135150,ENSMUST00000142063,ENSMUST00000157015	Dedd	700	722	781	619	448	608
1583.45	0.214262	0.0589801	3.63278	0.000280381	0.00291565	ENSMUSG00000013997	ENSMUST00000111289,ENSMUST00000111295,ENSMUST00000111296,ENSMUST00000136339,ENSMUST00000141357,ENSMUST00000146428,ENSMUST00000148339,ENSMUST00000156856	Nit1	1567	1878	1792	1545	1539	1652
414.201	-0.155049	0.10015	-1.54816	0.121584	0.259941	ENSMUSG00000014039	ENSMUST00000095849,ENSMUST00000119200,ENSMUST00000121584,ENSMUST00000126916,ENSMUST00000128917,ENSMUST00000129331,ENSMUST00000131951,ENSMUST00000135505,ENSMUST00000136529,ENSMUST00000142295,ENSMUST00000231599	Prdm15	408	506	462	331	302	331
821.97	0.201973	0.0851727	2.37134	0.0177237	0.0646445	ENSMUSG00000014074	ENSMUST00000014218,ENSMUST00000155649,ENSMUST00000171474	Rnf168	789	824	893	808	732	710
295.236	0.534129	0.110802	4.82056	1.43e-06	4.92e-05	ENSMUSG00000014075	ENSMUST00000014220,ENSMUST00000080316,ENSMUST00000131204	Dynlt2b	262	313	295	333	311	339
3353.1	-0.199123	0.0769727	-2.58693	0.00968348	0.041485	ENSMUSG00000014077	ENSMUST00000014221,ENSMUST00000119172,ENSMUST00000132448,ENSMUST00000137585,ENSMUST00000154406	Chp1	3606	3341	3655	2609	2378	2235
83.6549	0.184526	0.241706	0.763431	0.445207	0.625212	ENSMUSG00000014158	ENSMUST00000071968,ENSMUST00000112217,ENSMUST00000112219,ENSMUST00000112222,ENSMUST00000112225,ENSMUST00000133019,ENSMUST00000141828,ENSMUST00000212469	Trpv4	73	118	122	123	74	80
1302.42	-0.420752	0.0877858	-4.79294	1.64e-06	5.58e-05	ENSMUSG00000014164	ENSMUST00000091583,ENSMUST00000160860	Klhl3	1486	1963	1769	1082	938	1017
508.552	-0.0636732	0.112713	-0.564915	0.572132	0.726335	ENSMUSG00000014177	ENSMUST00000014321,ENSMUST00000128698,ENSMUST00000140377,ENSMUST00000154176	Tvp23b	490	485	557	334	363	449
5186.73	0.0790635	0.0792725	0.997363	0.318588	0.501382	ENSMUSG00000014195	ENSMUST00000014339,ENSMUST00000128414,ENSMUST00000129346,ENSMUST00000132886,ENSMUST00000136199,ENSMUST00000137688,ENSMUST00000146840,ENSMUST00000148098,ENSMUST00000154972,ENSMUST00000155152,ENSMUST00000239389,ENSMUST00000239391,ENSMUST00000239410,ENSMUST00000239418,ENSMUST00000239426,ENSMUST00000239453,ENSMUST00000239479,ENSMUST00000239482,ENSMUST00000239490,ENSMUST00000239491,ENSMUST00000239494,…	Dnajc7	5637	6534	6294	5722	4573	4944
3255.91	0.0286665	0.121417	0.236099	0.813356	0.894451	ENSMUSG00000014226	ENSMUST00000014370,ENSMUST00000194167,ENSMUST00000195654	Cacybp	3662	3495	4334	3191	3027	2932
591.643	0.0911543	0.0761059	1.19773	0.231022	0.405211	ENSMUSG00000014232	ENSMUST00000040881,ENSMUST00000124849,ENSMUST00000137745,ENSMUST00000139294,ENSMUST00000145150	Cluap1	634	695	663	575	516	567
404.095	0.387389	0.110548	3.50428	0.000457852	0.00425901	ENSMUSG00000014243	ENSMUST00000072916	Zswim7	398	493	497	549	467	397
87.2485	-0.256769	0.223057	-1.15113	0.249677	0.426289	ENSMUSG00000014245	ENSMUST00000014389,ENSMUST00000147918	Pigl	98	91	109	57	48	91
2127.81	0.363427	0.0977108	3.71942	0.000199683	0.00224206	ENSMUSG00000014294	ENSMUST00000014438	Ndufa2	2063	2428	2737	2561	2428	2241
1219.87	0.342164	0.118625	2.88442	0.00392131	0.0213836	ENSMUSG00000014301	ENSMUST00000014445,ENSMUST00000131250,ENSMUST00000139534,ENSMUST00000156889,ENSMUST00000229767	Pam16	1224	1348	1496	1406	1374	1233
269.966	-0.0751102	0.150638	-0.498614	0.618052	0.762042	ENSMUSG00000014303	ENSMUST00000014447,ENSMUST00000122896,ENSMUST00000127120,ENSMUST00000135577,ENSMUST00000141682	Glis2	229	281	310	200	172	236
16283	0.429284	0.118269	3.62972	0.000283731	0.00293647	ENSMUSG00000014313	ENSMUST00000014457,ENSMUST00000127999,ENSMUST00000153512,ENSMUST00000155638,ENSMUST00000156915,ENSMUST00000227231	Cox6c	15037	17815	18414	17807	20009	15665
155.381	-0.0364068	0.14134	-0.257583	0.796729	0.883512	ENSMUSG00000014329	ENSMUST00000014473,ENSMUST00000131445,ENSMUST00000143791,ENSMUST00000144740	Bicc1	150	190	193	138	131	136
2294.97	-0.0211607	0.075892	-0.278826	0.780378	0.873824	ENSMUSG00000014349	ENSMUST00000100528	Ube2z	2359	2200	2489	1983	1796	1649
829.505	-0.0382302	0.0806269	-0.474162	0.635384	0.775415	ENSMUSG00000014353	ENSMUST00000110325,ENSMUST00000126160,ENSMUST00000143398,ENSMUST00000143686,ENSMUST00000152210	Tmem87b	841	1045	818	720	634	702
1390.15	0.117887	0.0659014	1.78884	0.0736408	0.181652	ENSMUSG00000014355	ENSMUST00000014499,ENSMUST00000110332,ENSMUST00000110333,ENSMUST00000123503,ENSMUST00000124418,ENSMUST00000134485,ENSMUST00000143007,ENSMUST00000145906,ENSMUST00000151171,ENSMUST00000154320,ENSMUST00000154995	Anapc1	1342	1621	1380	1304	1106	1272
1310.93	-0.14777	0.127711	-1.15706	0.247247	0.423577	ENSMUSG00000014361	ENSMUST00000014505,ENSMUST00000140221	Mertk	1260	1868	1329	1074	941	1119
2350.86	0.1335	0.0907417	1.47121	0.141234	0.287872	ENSMUSG00000014402	ENSMUST00000014546,ENSMUST00000140693,ENSMUST00000143413,ENSMUST00000146130,ENSMUST00000156335,ENSMUST00000209538,ENSMUST00000210664,ENSMUST00000211076,ENSMUST00000211595	Tsg101	2275	2505	2720	2499	2030	1889
510.097	0.219107	0.0968546	2.26223	0.0236834	0.0798676	ENSMUSG00000014418	ENSMUST00000014562,ENSMUST00000107653,ENSMUST00000107654,ENSMUST00000123725,ENSMUST00000130365,ENSMUST00000138480,ENSMUST00000142663,ENSMUST00000143627,ENSMUST00000145776,ENSMUST00000152759,ENSMUST00000153789,ENSMUST00000157026,ENSMUST00000211347,ENSMUST00000211471,ENSMUST00000211571	Hps5	475	643	538	498	447	559
1186.28	0.096106	0.0760537	1.26366	0.206352	0.374438	ENSMUSG00000014426	ENSMUST00000089058,ENSMUST00000232689,ENSMUST00000232931,ENSMUST00000233002,ENSMUST00000233012,ENSMUST00000233252,ENSMUST00000233683,ENSMUST00000233716,ENSMUST00000233755	Map3k4	1190	1391	1357	1115	944	1233
211.488	0.396022	0.167151	2.36924	0.0178246	0.0648458	ENSMUSG00000014444	ENSMUST00000067252,ENSMUST00000123671,ENSMUST00000126553,ENSMUST00000128383,ENSMUST00000134304,ENSMUST00000148497,ENSMUST00000152596,ENSMUST00000155803,ENSMUST00000156333	Piezo1	153	158	162	149	134	205
1275	0.0527305	0.0752684	0.700566	0.483574	0.656547	ENSMUSG00000014470	ENSMUST00000014614,ENSMUST00000136356,ENSMUST00000148780	Rnf166	1213	1404	1582	1234	1097	1062
1576.06	-0.105759	0.0535922	-1.97341	0.0484489	0.134577	ENSMUSG00000014496	ENSMUST00000014640,ENSMUST00000226963,ENSMUST00000227083,ENSMUST00000227089,ENSMUST00000227307,ENSMUST00000227613,ENSMUST00000227863,ENSMUST00000227878,ENSMUST00000227937,ENSMUST00000228037	Ankrd28	1525	1617	1644	1174	1099	1202
309.108	-0.6318	0.273124	-2.31324	0.0207094	0.0723697	ENSMUSG00000014498	ENSMUST00000014642,ENSMUST00000166577,ENSMUST00000167990	Ankrd52	303	359	246	117	106	239
48.3534	0.190499	0.25573	0.744923	0.456318	0.634455	ENSMUSG00000014503	ENSMUST00000014647,ENSMUST00000166156,ENSMUST00000235732,ENSMUST00000236131	Pkd2l2	48	72	49	39	52	59
1271.26	0.190007	0.0859441	2.21082	0.0270484	0.0878918	ENSMUSG00000014504	ENSMUST00000072576,ENSMUST00000119329,ENSMUST00000126518,ENSMUST00000131713,ENSMUST00000140279,ENSMUST00000142010	Srp19	1399	1583	1568	1400	1356	1288
644.958	-0.350289	0.0990642	-3.53598	0.000406271	0.00388759	ENSMUSG00000014547	ENSMUST00000014691,ENSMUST00000224948	Wdfy2	619	823	670	416	438	435
981.6	-0.187557	0.0706512	-2.65469	0.00793802	0.0359098	ENSMUSG00000014550	ENSMUST00000014694,ENSMUST00000124635,ENSMUST00000138041,ENSMUST00000141332,ENSMUST00000203516,ENSMUST00000204858	Rbsn	1015	1040	1071	753	686	706
3344.52	-0.210045	0.0866289	-2.42465	0.0153232	0.058272	ENSMUSG00000014551	ENSMUST00000014695,ENSMUST00000134132,ENSMUST00000140438	Mrps25	3707	3445	3969	2288	2590	2628
426.416	0.121772	0.0980009	1.24256	0.214029	0.384053	ENSMUSG00000014554	ENSMUST00000014698,ENSMUST00000113888,ENSMUST00000138941,ENSMUST00000145455,ENSMUST00000147060,ENSMUST00000153415,ENSMUST00000206397,ENSMUST00000206974	Dguok	410	505	536	383	399	448
7308.8	-0.104574	0.102626	-1.01898	0.308212	0.490993	ENSMUSG00000014592	ENSMUST00000049790,ENSMUST00000097774,ENSMUST00000105668,ENSMUST00000105670,ENSMUST00000131948,ENSMUST00000135780,ENSMUST00000140030,ENSMUST00000143434,ENSMUST00000153938,ENSMUST00000155685,ENSMUST00000169423,ENSMUST00000185034	Camta1	7008	7317	8117	5467	5629	5157
651.112	0.00519655	0.13729	0.0378508	0.969807	0.983673	ENSMUSG00000014599	ENSMUST00000014743,ENSMUST00000118593,ENSMUST00000120243,ENSMUST00000120654,ENSMUST00000153114,ENSMUST00000155557,ENSMUST00000156820	Csf1	593	708	654	564	422	550
1780.36	-0.0661363	0.0677774	-0.975787	0.32917	0.51312	ENSMUSG00000014601	ENSMUST00000064759,ENSMUST00000196416,ENSMUST00000197192,ENSMUST00000198424,ENSMUST00000200049	Strip1	1819	2073	1942	1528	1367	1456
21302.8	-0.178047	0.057608	-3.09067	0.00199707	0.0130193	ENSMUSG00000014602	ENSMUST00000086819,ENSMUST00000112958,ENSMUST00000171556,ENSMUST00000171796,ENSMUST00000186828,ENSMUST00000186861,ENSMUST00000188136,ENSMUST00000188493,ENSMUST00000190249,ENSMUST00000190723,ENSMUST00000190854	Kif1a	21719	23534	22137	17147	13970	15501
28.3805	-0.132492	0.359158	-0.368897	0.712204	0.828949	ENSMUSG00000014603	ENSMUST00000014747,ENSMUST00000233202	Alx3	26	28	40	21	19	27
3141.35	0.235269	0.0850367	2.76667	0.00566314	0.0279168	ENSMUSG00000014606	ENSMUST00000014750,ENSMUST00000134804,ENSMUST00000136383,ENSMUST00000139638,ENSMUST00000157076	Slc25a11	3174	3342	3436	3495	3022	2621
367.241	-0.00281595	0.100597	-0.0279925	0.977668	0.987475	ENSMUSG00000014633	ENSMUST00000078589,ENSMUST00000128304,ENSMUST00000131616,ENSMUST00000134356,ENSMUST00000148235,ENSMUST00000150128,ENSMUST00000155260	Cmc2	475	473	568	441	373	368
810.391	0.158944	0.109842	1.44702	0.147891	0.296791	ENSMUSG00000014668	ENSMUST00000014812,ENSMUST00000112519,ENSMUST00000197005,ENSMUST00000197010,ENSMUST00000197968,ENSMUST00000198066,ENSMUST00000198633,ENSMUST00000199283,ENSMUST00000199557,ENSMUST00000199672,ENSMUST00000199811,ENSMUST00000200038	Chfr	728	1066	829	861	629	796
1214.1	-0.0984337	0.074538	-1.32059	0.18664	0.349267	ENSMUSG00000014748	ENSMUST00000014892,ENSMUST00000125614,ENSMUST00000137773,ENSMUST00000138192	Tex261	1222	1349	1462	911	1022	1000
1485.4	-0.0158444	0.0558686	-0.283601	0.776716	0.87153	ENSMUSG00000014763	ENSMUST00000055352,ENSMUST00000231274,ENSMUST00000231318	Fam120b	1524	1703	1771	1331	1214	1314
883.908	0.0922526	0.0880142	1.04816	0.294566	0.476157	ENSMUSG00000014767	ENSMUST00000014911,ENSMUST00000117593,ENSMUST00000118001,ENSMUST00000119879,ENSMUST00000143924,ENSMUST00000147081,ENSMUST00000149518,ENSMUST00000153480,ENSMUST00000155051,ENSMUST00000159197,ENSMUST00000162505,ENSMUST00000232661	Tbp	847	1063	968	937	696	763
5120.1	0.274295	0.0848758	3.23172	0.00123046	0.00908841	ENSMUSG00000014769	ENSMUST00000014913,ENSMUST00000231341,ENSMUST00000231696,ENSMUST00000232500	Psmb1	5151	5778	6131	5992	5176	4916
330.252	0.098003	0.109278	0.896824	0.369813	0.554116	ENSMUSG00000014771	ENSMUST00000054450,ENSMUST00000125709,ENSMUST00000137233,ENSMUST00000139610,ENSMUST00000154293,ENSMUST00000232149	Pdcd2	371	379	402	351	312	300
84.9878	0.153894	0.20618	0.746404	0.455423	0.633784	ENSMUSG00000014773	ENSMUST00000014917,ENSMUST00000124196,ENSMUST00000129395,ENSMUST00000140784,ENSMUST00000143460,ENSMUST00000152416	Dll1	78	112	79	83	77	73
1466.63	0.234851	0.0830125	2.82911	0.00466781	0.0242942	ENSMUSG00000014776	ENSMUST00000014920	Nol3	1416	1480	1768	1498	1369	1416
128.934	0.0931385	0.257466	0.361751	0.717538	0.832599	ENSMUSG00000014778	ENSMUST00000014922,ENSMUST00000132777,ENSMUST00000134837,ENSMUST00000136439	Fhod1	105	155	168	112	74	172
57.6244	-0.310774	0.303224	-1.0249	0.30541	0.488127	ENSMUSG00000014782	ENSMUST00000014927,ENSMUST00000159286,ENSMUST00000160191,ENSMUST00000160650,ENSMUST00000161672,ENSMUST00000214056	Plekhg4	58	88	144	67	34	82
903.739	-0.269387	0.120006	-2.24478	0.024782	0.0825027	ENSMUSG00000014786	ENSMUST00000073149,ENSMUST00000212772	Slc9a5	1047	1511	1288	971	652	870
69.3929	0.138663	0.220937	0.627611	0.530259	0.693872	ENSMUSG00000014791	ENSMUST00000109375,ENSMUST00000212033,ENSMUST00000212046,ENSMUST00000212345,ENSMUST00000212655	Elmo3	78	85	75	87	44	75
123.8	-0.00444806	0.250159	-0.0177809	0.985814	0.991979	ENSMUSG00000014813	ENSMUST00000014957	Stc1	118	173	152	101	114	128
392.802	-0.380875	0.147629	-2.57994	0.00988174	0.0421033	ENSMUSG00000014837	ENSMUST00000014981,ENSMUST00000171788,ENSMUST00000212219,ENSMUST00000212529,ENSMUST00000212922	4931428F04Rik	454	397	357	193	248	286
1702.68	0.168554	0.157067	1.07313	0.283212	0.463468	ENSMUSG00000014846	ENSMUST00000014990,ENSMUST00000176419,ENSMUST00000177126	Tppp3	2070	2431	2287	1882	2226	1808
682.428	-0.0120852	0.0837594	-0.144285	0.885275	0.93595	ENSMUSG00000014850	ENSMUST00000022220,ENSMUST00000185852,ENSMUST00000186392,ENSMUST00000186878,ENSMUST00000187424,ENSMUST00000187831,ENSMUST00000187874,ENSMUST00000189376,ENSMUST00000190393,ENSMUST00000190462,ENSMUST00000190761,ENSMUST00000191242,ENSMUST00000191304,ENSMUST00000191509,ENSMUST00000191550	Msh3	815	898	786	730	589	619
63.0144	0.550597	0.23584	2.33462	0.0195635	0.0694558	ENSMUSG00000014852	ENSMUST00000014996,ENSMUST00000102891,ENSMUST00000147216	Adamts13	59	66	63	59	84	71
766.899	0.257603	0.0980203	2.62805	0.00858752	0.0381381	ENSMUSG00000014856	ENSMUST00000015000,ENSMUST00000098453,ENSMUST00000109372,ENSMUST00000126705,ENSMUST00000153146	Tmem208	773	832	1027	805	807	840
855.348	-0.244383	0.0841699	-2.90345	0.00369077	0.0204262	ENSMUSG00000014859	ENSMUST00000015003,ENSMUST00000212037,ENSMUST00000212572	E2f4	925	963	1023	701	579	642
1816.62	-0.123406	0.0645559	-1.91162	0.0559248	0.149083	ENSMUSG00000014867	ENSMUST00000015011,ENSMUST00000153641,ENSMUST00000154651	Surf4	1871	1926	2190	1489	1408	1392
1171.08	0.195902	0.067783	2.89014	0.0038507	0.021087	ENSMUSG00000014873	ENSMUST00000015017,ENSMUST00000125408,ENSMUST00000126947,ENSMUST00000135506,ENSMUST00000143098,ENSMUST00000157066	Surf2	1162	1384	1354	1288	1049	1151
1523.34	-0.103262	0.112781	-0.915594	0.35988	0.544459	ENSMUSG00000014905	ENSMUST00000015049,ENSMUST00000220421	Dnajb9	1464	1330	1745	1211	980	1120
379.321	-0.167128	0.113733	-1.46947	0.141704	0.288567	ENSMUSG00000014907	ENSMUST00000118009,ENSMUST00000212916	Naf1	378	376	413	280	264	268
249.12	-0.240283	0.133173	-1.80429	0.0711862	0.177294	ENSMUSG00000014932	ENSMUST00000072311,ENSMUST00000168707,ENSMUST00000200779,ENSMUST00000200999,ENSMUST00000202543	Yes1	187	222	222	139	128	150
5991.88	-0.213687	0.112372	-1.90161	0.0572223	0.151565	ENSMUSG00000014956	ENSMUST00000015100,ENSMUST00000201207,ENSMUST00000201360,ENSMUST00000201600,ENSMUST00000201880,ENSMUST00000202078	Ppp1cb	6373	5506	7032	4062	4273	4416
2815.18	-0.0349061	0.0794591	-0.439296	0.660447	0.79257	ENSMUSG00000014959	ENSMUST00000028509,ENSMUST00000112201,ENSMUST00000112205,ENSMUST00000130970,ENSMUST00000133432,ENSMUST00000136485	Gorasp2	3191	3254	3500	2938	2360	2291
713.455	0.373876	0.102565	3.64526	0.00026712	0.00280548	ENSMUSG00000014980	ENSMUST00000015124,ENSMUST00000159270,ENSMUST00000159717,ENSMUST00000161717,ENSMUST00000162371,ENSMUST00000163027,ENSMUST00000188105	Tsen15	716	813	778	793	757	782
3638.29	-0.146899	0.12058	-1.21828	0.223118	0.395436	ENSMUSG00000015002	ENSMUST00000015146,ENSMUST00000096411,ENSMUST00000172756,ENSMUST00000173008,ENSMUST00000173858,ENSMUST00000173936,ENSMUST00000174135,ENSMUST00000174591,ENSMUST00000174601,ENSMUST00000174615,ENSMUST00000174749,ENSMUST00000174856,ENSMUST00000211878,ENSMUST00000227340	Efr3a	3936	4670	4675	3585	3262	2469
1163.63	0.264356	0.086978	3.03934	0.00237095	0.01476	ENSMUSG00000015013	ENSMUST00000015157,ENSMUST00000211904,ENSMUST00000212477	Trappc2l	1190	1262	1432	1305	1192	1141
454.907	0.141824	0.117057	1.21158	0.225673	0.398605	ENSMUSG00000015016	ENSMUST00000015160,ENSMUST00000212781,ENSMUST00000212790,ENSMUST00000212903	Acsf3	455	575	474	488	371	438
428.375	-0.13711	0.101346	-1.35289	0.176091	0.335988	ENSMUSG00000015023	ENSMUST00000040416,ENSMUST00000130133,ENSMUST00000173183	Ddx19a	403	506	462	337	294	342
215.124	0.444201	0.136499	3.25424	0.00113698	0.00857236	ENSMUSG00000015027	ENSMUST00000015171,ENSMUST00000211906,ENSMUST00000212319	Galns	206	229	204	268	201	211
340.407	0.547303	0.230369	2.37577	0.0175126	0.0642019	ENSMUSG00000015053	ENSMUST00000015197,ENSMUST00000170089,ENSMUST00000203480,ENSMUST00000203579,ENSMUST00000205151	Gata2	240	492	220	431	273	380
24.9751	0.155917	0.319329	0.488265	0.625362	0.767479	ENSMUSG00000015083	ENSMUST00000015227,ENSMUST00000040042,ENSMUST00000133255,ENSMUST00000149062,ENSMUST00000150580,ENSMUST00000153139,ENSMUST00000154984	C8g	24	34	33	32	24	23
353.715	-0.00313259	0.129283	-0.0242304	0.980669	0.988972	ENSMUSG00000015085	ENSMUST00000028328,ENSMUST00000140590,ENSMUST00000148859	Entpd2	303	372	320	247	254	273
5637.5	0.13597	0.0598221	2.27291	0.0230315	0.0781248	ENSMUSG00000015087	ENSMUST00000058137,ENSMUST00000128942,ENSMUST00000135084,ENSMUST00000140635,ENSMUST00000140778,ENSMUST00000140785,ENSMUST00000143855,ENSMUST00000146012,ENSMUST00000150206	Rabl6	5396	6377	6490	5101	5235	5282
30494.4	-0.136176	0.251843	-0.54072	0.588701	0.739346	ENSMUSG00000015090	ENSMUST00000015234,ENSMUST00000114251,ENSMUST00000114259,ENSMUST00000137417,ENSMUST00000144016	Ptgds	32921	40873	47194	41324	18878	26257
4155.65	0.189305	0.0776336	2.43844	0.0147507	0.0567308	ENSMUSG00000015092	ENSMUST00000015236,ENSMUST00000134689,ENSMUST00000142288,ENSMUST00000144395,ENSMUST00000153008	Edf1	4328	4879	5178	4527	4269	3975
8604.34	0.19212	0.0627266	3.06281	0.00219268	0.0138885	ENSMUSG00000015094	ENSMUST00000055921,ENSMUST00000071442,ENSMUST00000124277,ENSMUST00000128144,ENSMUST00000131185,ENSMUST00000132287,ENSMUST00000133409,ENSMUST00000136138,ENSMUST00000138651,ENSMUST00000141106,ENSMUST00000141567,ENSMUST00000144413,ENSMUST00000154809,ENSMUST00000156824	Npdc1	8773	9304	10006	9390	7483	8224
3016.67	0.0609948	0.0608687	1.00207	0.316309	0.498909	ENSMUSG00000015095	ENSMUST00000015239,ENSMUST00000124258,ENSMUST00000124375,ENSMUST00000126601,ENSMUST00000129104,ENSMUST00000135456,ENSMUST00000135511,ENSMUST00000142004,ENSMUST00000148845	Fbxw5	2926	3366	3327	2924	2302	2618
61.6311	-0.426962	0.259427	-1.64579	0.0998067	0.225359	ENSMUSG00000015112	ENSMUST00000015256,ENSMUST00000177698,ENSMUST00000188414,ENSMUST00000203551,ENSMUST00000203990	Slc25a13	99	115	92	82	52	44
1651.41	0.0297764	0.0920646	0.323429	0.74637	0.852378	ENSMUSG00000015120	ENSMUST00000049911,ENSMUST00000172462,ENSMUST00000172520,ENSMUST00000172569,ENSMUST00000172587,ENSMUST00000172618,ENSMUST00000172868,ENSMUST00000173084,ENSMUST00000173231,ENSMUST00000173621,ENSMUST00000173713,ENSMUST00000174001,ENSMUST00000174031,ENSMUST00000174216	Ube2i	1517	1838	1400	1350	1076	1375
782.311	0.335795	0.103295	3.25085	0.00115062	0.00865854	ENSMUSG00000015126	ENSMUST00000063574	Tsr3	809	987	967	1056	852	810
870.218	-0.336469	0.102892	-3.27012	0.00107502	0.00826903	ENSMUSG00000015127	ENSMUST00000015271,ENSMUST00000039734,ENSMUST00000160785,ENSMUST00000160896,ENSMUST00000161679,ENSMUST00000162498,ENSMUST00000162838	Unkl	955	987	804	606	507	592
154.6	0.0997633	0.232964	0.428234	0.668481	0.797662	ENSMUSG00000015133	ENSMUST00000015277,ENSMUST00000130438,ENSMUST00000131239,ENSMUST00000137181,ENSMUST00000145954,ENSMUST00000154893,ENSMUST00000167705	Lrrk1	120	138	156	110	97	140
42.4399	-0.608498	0.44878	-1.35589	0.175133	0.334676	ENSMUSG00000015134	ENSMUST00000015278,ENSMUST00000173756,ENSMUST00000174209,ENSMUST00000174215,ENSMUST00000174701	Aldh1a3	56	37	46	18	33	20
2294.77	-0.0784361	0.10633	-0.737669	0.460715	0.638408	ENSMUSG00000015143	ENSMUST00000021554,ENSMUST00000167327,ENSMUST00000217984,ENSMUST00000218874,ENSMUST00000219382,ENSMUST00000219634,ENSMUST00000220351	Actn1	2463	3467	2820	2462	1721	2295
5880.33	-0.0362837	0.0796217	-0.455701	0.648605	0.784347	ENSMUSG00000015149	ENSMUST00000072965,ENSMUST00000122915,ENSMUST00000127953,ENSMUST00000128961,ENSMUST00000132789,ENSMUST00000141077,ENSMUST00000153956,ENSMUST00000155327,ENSMUST00000170068,ENSMUST00000207322	Sirt2	5727	7222	6711	5285	4847	4789
4188.42	0.0842435	0.0882849	0.954223	0.339971	0.524353	ENSMUSG00000015165	ENSMUST00000038572,ENSMUST00000172529,ENSMUST00000172841,ENSMUST00000172884,ENSMUST00000173578,ENSMUST00000173750,ENSMUST00000173818,ENSMUST00000174396,ENSMUST00000174477,ENSMUST00000174526,ENSMUST00000174548,ENSMUST00000174755,ENSMUST00000174882	Hnrnpl	4018	5728	4210	3944	3331	4271
1352.05	-0.083747	0.0684178	-1.22405	0.220933	0.392632	ENSMUSG00000015176	ENSMUST00000165017,ENSMUST00000223683,ENSMUST00000223728,ENSMUST00000223741,ENSMUST00000224434,ENSMUST00000224490,ENSMUST00000225758,ENSMUST00000225780,ENSMUST00000235620	Nolc1	1417	1510	1621	1224	1049	1079
1209.87	-0.255164	0.0886174	-2.87939	0.00398451	0.0216225	ENSMUSG00000015189	ENSMUST00000015333,ENSMUST00000141359,ENSMUST00000153963,ENSMUST00000181734,ENSMUST00000204372	Casd1	1222	1182	1242	759	813	814
119.013	-0.373628	0.182825	-2.04364	0.0409892	0.119084	ENSMUSG00000015202	ENSMUST00000015346,ENSMUST00000150282	Cnksr3	119	131	140	72	75	88
1104.56	-0.141766	0.101022	-1.40331	0.160523	0.31509	ENSMUSG00000015214	ENSMUST00000015358,ENSMUST00000114601,ENSMUST00000130179,ENSMUST00000130909,ENSMUST00000132837,ENSMUST00000138565,ENSMUST00000146213,ENSMUST00000149323,ENSMUST00000156307,ENSMUST00000156756	Mtmr1	1307	1414	1233	1101	909	789
741.735	0.161396	0.152581	1.05777	0.290158	0.471171	ENSMUSG00000015217	ENSMUST00000015361,ENSMUST00000072699,ENSMUST00000088874,ENSMUST00000114582,ENSMUST00000123100,ENSMUST00000132145	Hmgb3	670	831	597	837	489	513
16645.2	-0.359139	0.0713095	-5.03634	4.75e-07	2.13e-05	ENSMUSG00000015222	ENSMUST00000024639,ENSMUST00000077355,ENSMUST00000114012,ENSMUST00000114013,ENSMUST00000114015,ENSMUST00000114017,ENSMUST00000114018,ENSMUST00000123647,ENSMUST00000124873,ENSMUST00000125844,ENSMUST00000127388,ENSMUST00000128673,ENSMUST00000133522,ENSMUST00000137807,ENSMUST00000141148,ENSMUST00000145419,ENSMUST00000151423,ENSMUST00000156636,ENSMUST00000172486,ENSMUST00000172886,ENSMUST00000173778,…	Map2	15736	16831	15364	9780	9714	9673
872.229	0.537808	0.144544	3.72073	0.000198647	0.0022383	ENSMUSG00000015224	ENSMUST00000055693,ENSMUST00000126509	Cyp2j9	643	887	680	805	866	820
579.053	-0.233116	0.188797	-1.23474	0.216926	0.387586	ENSMUSG00000015243	ENSMUST00000030010,ENSMUST00000149127	Abca1	584	561	447	469	281	317
277.139	0.199353	0.118101	1.68799	0.0914133	0.212068	ENSMUSG00000015247	ENSMUST00000015391,ENSMUST00000107665,ENSMUST00000132678	Nipsnap3b	291	251	261	231	250	240
452.393	0.161786	0.0858057	1.88549	0.0593639	0.155243	ENSMUSG00000015289	ENSMUST00000015433,ENSMUST00000114152,ENSMUST00000114153	Lage3	427	500	453	410	384	411
2029.79	-0.142525	0.0917884	-1.55276	0.120481	0.258361	ENSMUSG00000015290	ENSMUST00000015434,ENSMUST00000125914,ENSMUST00000126117,ENSMUST00000126191,ENSMUST00000140632,ENSMUST00000155676,ENSMUST00000178691	Ubl4a	2064	1972	2340	1554	1472	1487
18435.7	0.0665056	0.0537223	1.23795	0.215735	0.386165	ENSMUSG00000015291	ENSMUST00000015435,ENSMUST00000128915,ENSMUST00000130581,ENSMUST00000135041,ENSMUST00000137447,ENSMUST00000144317,ENSMUST00000145580,ENSMUST00000146013,ENSMUST00000149391,ENSMUST00000153141	Gdi1	18765	20760	21176	18544	14637	16539
944.508	-0.298355	0.106243	-2.80824	0.00498132	0.0253732	ENSMUSG00000015305	ENSMUST00000015449,ENSMUST00000212553,ENSMUST00000212869,ENSMUST00000213032	Sash1	811	1002	866	599	478	627
389.491	-0.0805153	0.147615	-0.54544	0.585451	0.73691	ENSMUSG00000015312	ENSMUST00000015456,ENSMUST00000219449,ENSMUST00000220246	Gadd45b	376	446	516	382	318	285
256.806	0.211418	0.108001	1.95756	0.0502817	0.138428	ENSMUSG00000015335	ENSMUST00000081838,ENSMUST00000102865,ENSMUST00000137001,ENSMUST00000148717	Zdhhc12	261	299	324	272	263	263
482.209	0.0688246	0.0898617	0.765895	0.443739	0.624082	ENSMUSG00000015337	ENSMUST00000015481	Endog	521	593	634	510	444	477
45.0978	-0.158465	0.839611	-0.188736	0.8503	0.916961	ENSMUSG00000015340	ENSMUST00000015484,ENSMUST00000131591,ENSMUST00000154503,ENSMUST00000164685,ENSMUST00000170885	Cybb	47	40	19	30	23	22
3066.35	-0.190599	0.0833364	-2.2871	0.0221898	0.0760634	ENSMUSG00000015341	ENSMUST00000051094,ENSMUST00000121783,ENSMUST00000135646,ENSMUST00000211602	Golga7	3082	3065	3479	1972	2109	2512
473.002	-0.488375	0.138262	-3.53225	0.000412035	0.00393088	ENSMUSG00000015342	ENSMUST00000015486	Xk	514	394	480	248	269	258
200.422	0.105696	0.187157	0.564746	0.572246	0.726397	ENSMUSG00000015354	ENSMUST00000015498,ENSMUST00000151210	Pcolce2	198	332	238	258	174	212
43.2849	0.0651556	0.474937	0.137188	0.890882	0.939731	ENSMUSG00000015355	ENSMUST00000015499,ENSMUST00000068584	Cd48	46	22	36	26	27	33
666.373	0.0221937	0.088463	0.250881	0.801906	0.886796	ENSMUSG00000015357	ENSMUST00000015501,ENSMUST00000113824,ENSMUST00000147279,ENSMUST00000148632	Clpx	706	744	742	622	489	633
654.745	0.333614	0.0813495	4.101	4.11e-05	0.000670552	ENSMUSG00000015363	ENSMUST00000081702,ENSMUST00000163696,ENSMUST00000165690,ENSMUST00000168863,ENSMUST00000169870,ENSMUST00000169891,ENSMUST00000170754	Trabd	574	694	677	715	540	661
2680.25	0.419586	0.146673	2.86069	0.00422721	0.0226559	ENSMUSG00000015377	ENSMUST00000078953,ENSMUST00000229416,ENSMUST00000229755,ENSMUST00000229935,ENSMUST00000230111,ENSMUST00000230823	Dennd6b	2190	3418	2383	3058	2202	3088
422.279	0.418432	0.17163	2.43799	0.0147692	0.0567308	ENSMUSG00000015396	ENSMUST00000015540,ENSMUST00000221359	Cd83	390	313	398	475	390	286
94.8274	0.638709	0.22558	2.8314	0.0046344	0.0241823	ENSMUSG00000015405	ENSMUST00000073973,ENSMUST00000112271,ENSMUST00000131543	Ace2	53	109	75	111	92	83
59.0302	0.132166	0.258543	0.511195	0.609215	0.754788	ENSMUSG00000015451	ENSMUST00000015595,ENSMUST00000159539,ENSMUST00000159669,ENSMUST00000160309,ENSMUST00000160528,ENSMUST00000160657,ENSMUST00000160679,ENSMUST00000161121,ENSMUST00000161797,ENSMUST00000162133	C4a	52	73	102	69	51	74
34.0849	0.368338	0.322169	1.14331	0.252912	0.430305	ENSMUSG00000015452	ENSMUST00000015596,ENSMUST00000170161,ENSMUST00000172757,ENSMUST00000172932,ENSMUST00000173551,ENSMUST00000173589,ENSMUST00000173992,ENSMUST00000174069,ENSMUST00000174496,ENSMUST00000174554,ENSMUST00000174640,ENSMUST00000184805,ENSMUST00000184846	Ager	25	43	54	56	26	41
1282.88	-0.0623223	0.0878807	-0.709169	0.478219	0.65274	ENSMUSG00000015461	ENSMUST00000015605,ENSMUST00000173984,ENSMUST00000174156,ENSMUST00000174519,ENSMUST00000174614	Atf6b	1298	1421	1500	1018	950	1191
84.3035	0.315325	0.246507	1.27917	0.200836	0.36753	ENSMUSG00000015467	ENSMUST00000015611,ENSMUST00000097345,ENSMUST00000166095,ENSMUST00000168327,ENSMUST00000168353,ENSMUST00000170850	Egfl8	63	78	84	71	58	90
366.86	-0.0303564	0.194946	-0.155717	0.876256	0.931622	ENSMUSG00000015468	ENSMUST00000015612,ENSMUST00000126702,ENSMUST00000126950,ENSMUST00000128314,ENSMUST00000141768,ENSMUST00000150441,ENSMUST00000151654,ENSMUST00000151867,ENSMUST00000152714,ENSMUST00000156724,ENSMUST00000173389,ENSMUST00000174707	Notch4	388	638	436	406	315	394
867.064	0.117464	0.0780467	1.50504	0.132313	0.275702	ENSMUSG00000015474	ENSMUST00000064953,ENSMUST00000166040,ENSMUST00000167097,ENSMUST00000168391,ENSMUST00000169067,ENSMUST00000169287,ENSMUST00000169969,ENSMUST00000170345,ENSMUST00000171121,ENSMUST00000171376	Ppt2	836	1069	954	847	732	841
5807.26	-0.0437279	0.0771484	-0.566803	0.570848	0.725448	ENSMUSG00000015476	ENSMUST00000015620,ENSMUST00000172945	Prrt1	6352	7305	8055	6025	4879	5546
2084.55	0.174682	0.0581653	3.0032	0.00267155	0.0161483	ENSMUSG00000015478	ENSMUST00000015622,ENSMUST00000174045,ENSMUST00000174475	Rnf5	2016	2298	2242	1903	1921	1944
213.808	-0.0913667	0.207663	-0.439976	0.659954	0.79224	ENSMUSG00000015484	ENSMUST00000015628	Fam163a	185	199	208	97	164	171
1390.8	0.104559	0.0779598	1.34119	0.179858	0.34066	ENSMUSG00000015488	ENSMUST00000114003,ENSMUST00000114004,ENSMUST00000114005,ENSMUST00000114006,ENSMUST00000114007,ENSMUST00000133126,ENSMUST00000133807,ENSMUST00000145290	Cacfd1	1355	1454	1561	1449	1077	1149
4968.84	-0.343773	0.0683198	-5.03181	4.86e-07	2.17e-05	ENSMUSG00000015501	ENSMUST00000015645,ENSMUST00000185392,ENSMUST00000186989,ENSMUST00000187083,ENSMUST00000191138,ENSMUST00000191464	Hivep2	4921	5743	5709	3162	3356	3529
992.792	-0.0524167	0.151219	-0.346629	0.72887	0.840792	ENSMUSG00000015522	ENSMUST00000015666,ENSMUST00000090804,ENSMUST00000102749,ENSMUST00000107160,ENSMUST00000107161,ENSMUST00000136413,ENSMUST00000140060,ENSMUST00000147094,ENSMUST00000147765,ENSMUST00000149051,ENSMUST00000156653	Arnt	895	1395	1017	698	662	1131
1557.14	0.0391134	0.0880662	0.444136	0.656944	0.79045	ENSMUSG00000015536	ENSMUST00000015680,ENSMUST00000050131,ENSMUST00000164737,ENSMUST00000164871,ENSMUST00000165022,ENSMUST00000165669,ENSMUST00000166104,ENSMUST00000166176,ENSMUST00000170985,ENSMUST00000183407,ENSMUST00000184046,ENSMUST00000184214,ENSMUST00000184245,ENSMUST00000184282,ENSMUST00000184335,ENSMUST00000184672,ENSMUST00000184781	Mocs2	1704	1663	1921	1307	1449	1483
521.74	0.29204	0.0935297	3.12243	0.00179365	0.0120298	ENSMUSG00000015542	ENSMUST00000103038,ENSMUST00000103039,ENSMUST00000103040,ENSMUST00000103041,ENSMUST00000127419,ENSMUST00000134399,ENSMUST00000134769,ENSMUST00000137843,ENSMUST00000153796	Nat9	532	551	558	583	511	475
453.372	-0.465854	0.168319	-2.76768	0.00564561	0.0278568	ENSMUSG00000015568	ENSMUST00000015712,ENSMUST00000101463,ENSMUST00000168401,ENSMUST00000169749,ENSMUST00000213071	Lpl	435	619	506	231	302	344
942.037	0.0751717	0.120702	0.622788	0.533424	0.696687	ENSMUSG00000015575	ENSMUST00000015719,ENSMUST00000167352,ENSMUST00000236299,ENSMUST00000236346,ENSMUST00000236867	Atp6v0e	920	1297	1107	888	926	904
1226.64	0.108237	0.0645794	1.67603	0.0937314	0.215667	ENSMUSG00000015597	ENSMUST00000113481,ENSMUST00000123733,ENSMUST00000136017,ENSMUST00000138127,ENSMUST00000152472	Zfp318	1179	1414	1242	1132	950	1149
3194.58	-0.231669	0.111472	-2.07827	0.0376844	0.112005	ENSMUSG00000015599	ENSMUST00000047034,ENSMUST00000223818,ENSMUST00000225808	Ttbk1	2881	3623	3371	2165	1923	2480
680.766	-0.293717	0.110481	-2.65853	0.00784833	0.0356591	ENSMUSG00000015605	ENSMUST00000015749,ENSMUST00000233104,ENSMUST00000233767,ENSMUST00000233797	Srf	603	705	614	407	364	455
388.663	0.0726925	0.209828	0.346438	0.729013	0.840792	ENSMUSG00000015647	ENSMUST00000015791,ENSMUST00000123906,ENSMUST00000130796,ENSMUST00000149812	Lama5	319	541	416	395	214	443
289.416	-0.369473	0.138735	-2.66316	0.00774108	0.0352848	ENSMUSG00000015653	ENSMUST00000015797,ENSMUST00000115424,ENSMUST00000115425,ENSMUST00000115426,ENSMUST00000115427,ENSMUST00000148333,ENSMUST00000149412,ENSMUST00000150238,ENSMUST00000164219	Steap2	318	280	352	170	206	198
60688.7	-0.0302395	0.105603	-0.286352	0.774609	0.870487	ENSMUSG00000015656	ENSMUST00000015800,ENSMUST00000117557,ENSMUST00000117870,ENSMUST00000127699,ENSMUST00000133964,ENSMUST00000138895,ENSMUST00000140984,ENSMUST00000149936,ENSMUST00000153847,ENSMUST00000215526	Hspa8	69953	70003	88153	56336	61360	56091
240.393	-0.289236	0.15266	-1.89464	0.0581402	0.153328	ENSMUSG00000015659	ENSMUST00000024570,ENSMUST00000097432,ENSMUST00000139542,ENSMUST00000144284,ENSMUST00000153325	Serac1	242	288	284	142	147	232
1065.8	0.196398	0.0624886	3.14295	0.00167256	0.0114389	ENSMUSG00000015668	ENSMUST00000015812,ENSMUST00000059099,ENSMUST00000144643,ENSMUST00000151548	Pdzd11	1115	1162	1265	1056	1025	1088
2392.2	0.0771808	0.0958508	0.805218	0.420694	0.603194	ENSMUSG00000015671	ENSMUST00000170836,ENSMUST00000221168	Psma2	2569	2630	2851	2424	2117	2093
834.995	0.234259	0.0994224	2.35619	0.0184632	0.0666102	ENSMUSG00000015672	ENSMUST00000015816,ENSMUST00000220621,ENSMUST00000221699,ENSMUST00000223530	Mrpl32	852	958	982	957	850	752
1045.79	0.15093	0.108366	1.39279	0.163684	0.319327	ENSMUSG00000015697	ENSMUST00000015841,ENSMUST00000107170,ENSMUST00000107171,ENSMUST00000124638,ENSMUST00000132468,ENSMUST00000152260	Setdb1	988	1271	1081	1088	760	1056
41.3007	0.38001	0.259487	1.46447	0.143067	0.290453	ENSMUSG00000015702	ENSMUST00000015846,ENSMUST00000107183,ENSMUST00000123365,ENSMUST00000164406	Anxa9	36	49	37	40	36	48
5780.18	-0.395363	0.0718285	-5.50426	3.71e-08	2.7e-06	ENSMUSG00000015709	ENSMUST00000085077,ENSMUST00000207459,ENSMUST00000207759,ENSMUST00000207769,ENSMUST00000208129,ENSMUST00000208204,ENSMUST00000208232,ENSMUST00000208392,ENSMUST00000208564,ENSMUST00000208863,ENSMUST00000208936,ENSMUST00000208995,ENSMUST00000209133	Arnt2	5584	5857	5281	3463	3020	3474
769.459	-0.0352289	0.0817768	-0.430793	0.666619	0.796747	ENSMUSG00000015711	ENSMUST00000015855,ENSMUST00000148959	Prune1	774	821	842	686	570	603
2014.98	0.0257114	0.0827336	0.310774	0.755973	0.858579	ENSMUSG00000015714	ENSMUST00000015858,ENSMUST00000129267,ENSMUST00000133748,ENSMUST00000134702,ENSMUST00000139498,ENSMUST00000139866,ENSMUST00000142398,ENSMUST00000154055,ENSMUST00000156850	Cers2	1970	2412	2205	1691	1682	1853
5691.99	-0.138191	0.103086	-1.34054	0.180068	0.340935	ENSMUSG00000015733	ENSMUST00000015877,ENSMUST00000130606,ENSMUST00000136771,ENSMUST00000142592,ENSMUST00000148694,ENSMUST00000152005,ENSMUST00000156701	Capza2	5881	5134	6156	4135	4139	3923
1730.57	-0.0903976	0.0805069	-1.12286	0.261499	0.439331	ENSMUSG00000015745	ENSMUST00000015889,ENSMUST00000123006,ENSMUST00000130043,ENSMUST00000143485,ENSMUST00000157043	Plekho1	1629	1663	1907	1177	1225	1412
1275.11	0.161451	0.0909776	1.77462	0.0759607	0.18572	ENSMUSG00000015747	ENSMUST00000015891,ENSMUST00000131281,ENSMUST00000140518	Vps45	1295	1338	1560	1331	1240	1083
612.703	0.0663107	0.104401	0.635153	0.525329	0.689568	ENSMUSG00000015748	ENSMUST00000015892,ENSMUST00000159901,ENSMUST00000160109,ENSMUST00000160155,ENSMUST00000161073,ENSMUST00000161420,ENSMUST00000161476,ENSMUST00000161482,ENSMUST00000163059	Prpf3	570	807	701	518	540	635
2268.48	-0.253662	0.0713868	-3.55335	0.000380358	0.0036894	ENSMUSG00000015749	ENSMUST00000015893,ENSMUST00000165307,ENSMUST00000167876,ENSMUST00000168106,ENSMUST00000168471,ENSMUST00000169426,ENSMUST00000170125,ENSMUST00000170213,ENSMUST00000171035,ENSMUST00000171368	Anp32e	2298	2330	2461	1629	1507	1509
1189.05	0.0163644	0.0822373	0.19899	0.842271	0.912046	ENSMUSG00000015750	ENSMUST00000015894,ENSMUST00000056710,ENSMUST00000197081,ENSMUST00000197232	Aph1a	1144	1309	1250	1089	864	975
1719.42	-0.168614	0.0694352	-2.42837	0.0151669	0.057847	ENSMUSG00000015755	ENSMUST00000130322,ENSMUST00000142007,ENSMUST00000143848,ENSMUST00000146444,ENSMUST00000147938	Tab2	1679	1826	1816	1274	1081	1350
1134.03	0.070018	0.0748576	0.93535	0.349608	0.534446	ENSMUSG00000015757	ENSMUST00000015901,ENSMUST00000137346,ENSMUST00000138151,ENSMUST00000143214	Ppil4	1033	1345	1346	1080	924	1043
2604.82	-0.158262	0.104928	-1.50829	0.131482	0.274556	ENSMUSG00000015759	ENSMUST00000015903,ENSMUST00000146629,ENSMUST00000227583	Cnih1	2966	2706	3257	2117	2109	2024
645.804	-0.220711	0.104411	-2.11387	0.0345268	0.105143	ENSMUSG00000015766	ENSMUST00000058210,ENSMUST00000100841,ENSMUST00000111878,ENSMUST00000127179,ENSMUST00000132920,ENSMUST00000134630,ENSMUST00000139753,ENSMUST00000146442,ENSMUST00000147526,ENSMUST00000152046,ENSMUST00000153933,ENSMUST00000203515,ENSMUST00000205037	Eps8	573	593	577	382	323	468
816.968	0.19857	0.082029	2.42072	0.0154897	0.058805	ENSMUSG00000015776	ENSMUST00000015920,ENSMUST00000102899,ENSMUST00000139815	Med22	767	830	960	836	746	706
2000.39	0.281944	0.0861399	3.27309	0.00106377	0.00820675	ENSMUSG00000015790	ENSMUST00000015934,ENSMUST00000128665,ENSMUST00000129682,ENSMUST00000129822,ENSMUST00000133513,ENSMUST00000142967,ENSMUST00000147110,ENSMUST00000150776,ENSMUST00000167661,ENSMUST00000183520	Surf1	1979	2255	2153	2364	1900	1797
1821.8	0.0814639	0.0820625	0.992706	0.320853	0.50393	ENSMUSG00000015804	ENSMUST00000015948,ENSMUST00000118833,ENSMUST00000119579,ENSMUST00000139586,ENSMUST00000156481	Med28	1831	1908	2178	1596	1690	1590
5858.46	-0.090887	0.14566	-0.623965	0.532651	0.696005	ENSMUSG00000015806	ENSMUST00000015950,ENSMUST00000117425,ENSMUST00000118097,ENSMUST00000120867,ENSMUST00000127562,ENSMUST00000149290,ENSMUST00000154962,ENSMUST00000197946,ENSMUST00000198258,ENSMUST00000200259	Qdpr	6157	5466	7507	3357	5060	5579
2726.6	-0.683548	0.0817129	-8.36525	6e-17	9.36e-14	ENSMUSG00000015829	ENSMUST00000111669,ENSMUST00000192069,ENSMUST00000192457,ENSMUST00000193325,ENSMUST00000195199	Tnr	3396	3209	3401	1695	1593	1585
14246.3	0.168471	0.0711717	2.36711	0.0179275	0.0651139	ENSMUSG00000015837	ENSMUST00000015981,ENSMUST00000102774,ENSMUST00000131214,ENSMUST00000136936,ENSMUST00000143379,ENSMUST00000147846,ENSMUST00000154805	Sqstm1	15123	16153	17245	16685	13118	12803
506.389	-0.165613	0.150238	-1.10234	0.270315	0.449062	ENSMUSG00000015839	ENSMUST00000102672,ENSMUST00000152371	Nfe2l2	457	481	555	326	311	404
128.071	-0.998475	0.585483	-1.70539	0.088122	0.206939	ENSMUSG00000015843	ENSMUST00000015987,ENSMUST00000111380,ENSMUST00000111384,ENSMUST00000111386	Rxrg	209	399	148	88	70	138
805.035	-0.116107	0.0845229	-1.37367	0.169543	0.326836	ENSMUSG00000015846	ENSMUST00000077257,ENSMUST00000100251,ENSMUST00000113934,ENSMUST00000129514,ENSMUST00000148756,ENSMUST00000166775,ENSMUST00000238859,ENSMUST00000238913	Rxra	826	965	887	685	602	642
252.532	-0.138425	0.229351	-0.60355	0.546143	0.705892	ENSMUSG00000015850	ENSMUST00000015994,ENSMUST00000117782,ENSMUST00000124410,ENSMUST00000148854,ENSMUST00000151054	Adamtsl4	245	289	298	135	152	306
561.235	0.00797746	0.370606	0.0215255	0.982826	0.990363	ENSMUSG00000015852	ENSMUST00000090986,ENSMUST00000146512	Fcrls	428	408	669	144	393	643
1292.13	0.0881092	0.0745458	1.18195	0.237227	0.412431	ENSMUSG00000015869	ENSMUST00000106391,ENSMUST00000130835,ENSMUST00000135196,ENSMUST00000140917,ENSMUST00000142480,ENSMUST00000144154,ENSMUST00000147858,ENSMUST00000152496,ENSMUST00000152874	Prpsap1	1372	1395	1591	1258	1112	1252
214.909	0.19625	0.136263	1.44024	0.1498	0.299658	ENSMUSG00000015879	ENSMUST00000016023,ENSMUST00000198680	Fam184b	198	246	211	201	162	224
523.1	-0.0874759	0.119129	-0.734298	0.462767	0.639968	ENSMUSG00000015882	ENSMUST00000016026,ENSMUST00000045586,ENSMUST00000067997,ENSMUST00000087164,ENSMUST00000121573,ENSMUST00000156295,ENSMUST00000186633,ENSMUST00000187615,ENSMUST00000189859,ENSMUST00000190036,ENSMUST00000200142,ENSMUST00000238522	Lcorl	459	459	418	351	337	294
771.634	0.267656	0.0948223	2.82272	0.00476186	0.0246087	ENSMUSG00000015889	ENSMUST00000016033,ENSMUST00000214527,ENSMUST00000215224,ENSMUST00000215419,ENSMUST00000216146,ENSMUST00000216174,ENSMUST00000216931,ENSMUST00000217556	Lta4h	639	903	753	853	607	696
6985.01	0.0117908	0.0890353	0.132428	0.894646	0.941897	ENSMUSG00000015932	ENSMUST00000103172	Dstn	7891	7154	8268	6460	6128	5786
1820.93	-0.0210584	0.0679512	-0.309904	0.756634	0.858755	ENSMUSG00000015937	ENSMUST00000016081,ENSMUST00000045788,ENSMUST00000137835,ENSMUST00000139511,ENSMUST00000141031,ENSMUST00000141589,ENSMUST00000154564,ENSMUST00000154778	Macroh2a1	1901	2142	2303	1766	1515	1600
780.449	0.288481	0.0938024	3.07541	0.00210213	0.0134957	ENSMUSG00000015942	ENSMUST00000016086,ENSMUST00000123941,ENSMUST00000128842,ENSMUST00000135588,ENSMUST00000152587,ENSMUST00000201098	Gtf2ird2	715	889	850	934	673	734
473.37	0.517271	0.113327	4.56443	5.01e-06	0.000130499	ENSMUSG00000015943	ENSMUST00000016087,ENSMUST00000107099,ENSMUST00000177442	Bola1	509	478	515	654	509	521
3907.26	-0.114667	0.0923642	-1.24147	0.214432	0.384451	ENSMUSG00000015944	ENSMUST00000016088,ENSMUST00000140240,ENSMUST00000201013	Castor2	3913	4811	5199	3299	3285	3417
152.866	-0.0955819	0.33473	-0.285549	0.775223	0.870864	ENSMUSG00000015947	ENSMUST00000029748,ENSMUST00000200420	Fcgr1	129	111	139	41	90	147
403.518	-0.165716	0.242295	-0.683946	0.494009	0.665631	ENSMUSG00000015950	ENSMUST00000016094,ENSMUST00000111275,ENSMUST00000126934,ENSMUST00000139249,ENSMUST00000144086,ENSMUST00000146354,ENSMUST00000182626	Ncf1	508	443	337	268	298	336
2179.64	-0.437247	0.0939408	-4.65449	3.25e-06	9.44e-05	ENSMUSG00000015961	ENSMUST00000016105,ENSMUST00000159184,ENSMUST00000161808	Adss	2773	2828	3165	1608	1707	1734
33.3587	-0.214496	0.32562	-0.658731	0.510069	0.678309	ENSMUSG00000015966	ENSMUST00000016110,ENSMUST00000122205,ENSMUST00000135888,ENSMUST00000136726,ENSMUST00000223643,ENSMUST00000225746	Il17rb	42	47	36	18	31	35
1332.89	0.054339	0.119537	0.454578	0.649413	0.784924	ENSMUSG00000015968	ENSMUST00000112249,ENSMUST00000112250,ENSMUST00000223573,ENSMUST00000223803,ENSMUST00000223985,ENSMUST00000224073,ENSMUST00000224198,ENSMUST00000224395,ENSMUST00000224785,ENSMUST00000224912,ENSMUST00000225353,ENSMUST00000225717,ENSMUST00000238336,ENSMUST00000238504,ENSMUST00000238524,ENSMUST00000238568,ENSMUST00000238571,ENSMUST00000238675,ENSMUST00000238690,ENSMUST00000238735	Cacna1d	1291	1939	1288	1285	1066	1307
131.052	-0.554816	0.216341	-2.56455	0.010331	0.0434161	ENSMUSG00000015970	ENSMUST00000067620,ENSMUST00000118917,ENSMUST00000125796	Chdh	145	161	147	81	75	85
1433.1	0.181366	0.0875885	2.07066	0.0383905	0.113499	ENSMUSG00000015971	ENSMUST00000016115,ENSMUST00000224067,ENSMUST00000224343,ENSMUST00000224797,ENSMUST00000224846,ENSMUST00000225161,ENSMUST00000225368,ENSMUST00000225793,ENSMUST00000225811	Actr8	1424	1708	1574	1641	1283	1240
153.946	0.27565	0.136167	2.02436	0.0429331	0.123082	ENSMUSG00000015980	ENSMUST00000016124,ENSMUST00000106104,ENSMUST00000126199,ENSMUST00000126213,ENSMUST00000130248,ENSMUST00000135509,ENSMUST00000142176,ENSMUST00000152992,ENSMUST00000156768	Lrrc27	149	152	146	139	134	150
3512.34	-0.0197703	0.0849235	-0.232801	0.815916	0.89613	ENSMUSG00000015981	ENSMUST00000016125,ENSMUST00000165870	Stk32c	3548	3948	4194	2726	3100	3148
1468.98	0.0461951	0.0737678	0.626224	0.531168	0.694707	ENSMUSG00000015994	ENSMUST00000016138,ENSMUST00000209247,ENSMUST00000209664,ENSMUST00000209860,ENSMUST00000211718	Fnta	1484	1561	1714	1353	1186	1301
1465.09	0.0353535	0.0871992	0.405434	0.685158	0.811263	ENSMUSG00000016018	ENSMUST00000022281,ENSMUST00000223559,ENSMUST00000224266,ENSMUST00000224639,ENSMUST00000225037,ENSMUST00000225997	Mtrex	1473	1484	1746	1232	1210	1322
63.8991	-0.401744	0.320847	-1.25213	0.210521	0.379574	ENSMUSG00000016024	ENSMUST00000016168,ENSMUST00000109491,ENSMUST00000129811,ENSMUST00000146600,ENSMUST00000152541	Lbp	80	75	115	53	33	75
101.561	-0.374507	0.218312	-1.71547	0.0862597	0.203577	ENSMUSG00000016028	ENSMUST00000016172,ENSMUST00000226204,ENSMUST00000226840,ENSMUST00000227450,ENSMUST00000239396,ENSMUST00000239489	Celsr1	83	87	86	51	36	68
171.411	0.393925	0.170096	2.3159	0.0205639	0.0720567	ENSMUSG00000016087	ENSMUST00000016231,ENSMUST00000183767	Fli1	134	147	129	124	120	178
285.972	0.141598	0.184082	0.769213	0.441767	0.622554	ENSMUSG00000016128	ENSMUST00000062015,ENSMUST00000110483,ENSMUST00000126770,ENSMUST00000129088,ENSMUST00000141117,ENSMUST00000146814,ENSMUST00000201680,ENSMUST00000202111,ENSMUST00000202385,ENSMUST00000202866	Stard13	229	371	262	225	222	293
198.64	-0.718202	0.192196	-3.73682	0.000186365	0.00214657	ENSMUSG00000016150	ENSMUST00000016294,ENSMUST00000115058,ENSMUST00000115059,ENSMUST00000125231,ENSMUST00000126161,ENSMUST00000154433	Tenm1	223	195	161	82	78	117
867.822	-0.390081	0.175582	-2.22165	0.0263072	0.0861287	ENSMUSG00000016179	ENSMUST00000016323,ENSMUST00000163202,ENSMUST00000165718,ENSMUST00000169907	Camk1g	1261	1364	1307	1132	684	532
421.17	-0.0731742	0.0967648	-0.756207	0.449525	0.628814	ENSMUSG00000016181	ENSMUST00000085555,ENSMUST00000191928,ENSMUST00000193070,ENSMUST00000193460,ENSMUST00000194124,ENSMUST00000194335,ENSMUST00000194412,ENSMUST00000195291,ENSMUST00000195848	Utp25	483	534	490	408	323	390
568.501	-0.429195	0.162226	-2.64567	0.008153	0.0366697	ENSMUSG00000016194	ENSMUST00000016338,ENSMUST00000159644,ENSMUST00000160929,ENSMUST00000161406,ENSMUST00000161737,ENSMUST00000162842,ENSMUST00000191977	Hsd11b1	584	796	601	342	440	357
277.281	-0.481864	0.146545	-3.28817	0.0010084	0.00786119	ENSMUSG00000016200	ENSMUST00000016344,ENSMUST00000191907,ENSMUST00000195354,ENSMUST00000195530,ENSMUST00000215093	Syt14	306	420	298	224	185	162
79.8571	0.263173	0.258417	1.0184	0.308487	0.491281	ENSMUSG00000016206	ENSMUST00000038580	H2-M3	87	65	60	63	64	73
31.8958	-0.479114	0.373373	-1.28321	0.199419	0.365899	ENSMUSG00000016239	ENSMUST00000016383,ENSMUST00000126147,ENSMUST00000135758	Lonrf3	36	38	31	25	17	17
2947.8	0.382341	0.0824199	4.63894	3.5e-06	9.97e-05	ENSMUSG00000016252	ENSMUST00000016396,ENSMUST00000149191,ENSMUST00000153132	Atp5e	2825	3131	3572	3280	3325	3055
1283.75	0.195628	0.0650232	3.00859	0.00262461	0.0159201	ENSMUSG00000016253	ENSMUST00000016397,ENSMUST00000109075,ENSMUST00000129716,ENSMUST00000137986,ENSMUST00000139390,ENSMUST00000143683	Nelfcd	1235	1414	1446	1276	1134	1251
1760.33	0.0415094	0.161339	0.25728	0.796962	0.883645	ENSMUSG00000016256	ENSMUST00000016400	Ctsz	1762	1910	1840	1675	1288	1480
1658.37	-0.0974785	0.0793593	-1.22832	0.219327	0.390528	ENSMUSG00000016257	ENSMUST00000016401,ENSMUST00000117442,ENSMUST00000120822,ENSMUST00000141100,ENSMUST00000147944	Prelid3b	1748	1929	2040	1375	1319	1477
308.047	-0.534996	0.112822	-4.74195	2.12e-06	6.84e-05	ENSMUSG00000016262	ENSMUST00000016406,ENSMUST00000125391,ENSMUST00000155503,ENSMUST00000155579	Sertad4	347	397	422	200	198	230
999.246	-0.144223	0.122115	-1.18104	0.237588	0.412697	ENSMUSG00000016308	ENSMUST00000016452,ENSMUST00000200835,ENSMUST00000201012,ENSMUST00000201050,ENSMUST00000201068,ENSMUST00000201117,ENSMUST00000202783,ENSMUST00000202812,ENSMUST00000202991	Ube2a	1169	1003	1175	813	771	788
6323.05	0.0897821	0.0785966	1.14232	0.253323	0.43073	ENSMUSG00000016319	ENSMUST00000016463,ENSMUST00000126608,ENSMUST00000156672	Slc25a5	6876	7021	7778	6597	5785	5631
2368.66	0.29748	0.078542	3.78753	0.000152154	0.00185026	ENSMUSG00000016344	ENSMUST00000016488,ENSMUST00000108841,ENSMUST00000127971,ENSMUST00000135011,ENSMUST00000138800,ENSMUST00000146089	Ppdpf	2280	2500	2763	2514	2446	2258
7495.6	-0.347843	0.0838746	-4.14717	3.37e-05	0.000574768	ENSMUSG00000016346	ENSMUST00000016491,ENSMUST00000049792,ENSMUST00000081528,ENSMUST00000103047,ENSMUST00000103048,ENSMUST00000103049,ENSMUST00000103050,ENSMUST00000103051,ENSMUST00000123336,ENSMUST00000129073,ENSMUST00000129361,ENSMUST00000129695,ENSMUST00000139458,ENSMUST00000140789,ENSMUST00000144592,ENSMUST00000145861,ENSMUST00000149964,ENSMUST00000152099,ENSMUST00000154164,ENSMUST00000197015,ENSMUST00000197599	Kcnq2	8093	9634	9028	5372	4639	6444
25274.3	-0.0582253	0.0732245	-0.795161	0.42652	0.608135	ENSMUSG00000016349	ENSMUST00000055990	Eef1a2	24619	25562	26868	21033	18260	18532
76.0477	0.042977	0.264081	0.162742	0.870722	0.928319	ENSMUSG00000016356	ENSMUST00000108856,ENSMUST00000149179,ENSMUST00000152473,ENSMUST00000155425,ENSMUST00000228434	Col20a1	96	120	88	60	60	126
3503.19	-0.0720157	0.0962874	-0.747924	0.454506	0.633007	ENSMUSG00000016382	ENSMUST00000033547,ENSMUST00000114057,ENSMUST00000114058,ENSMUST00000114059,ENSMUST00000126599,ENSMUST00000137192	Pls3	4125	3496	3936	2989	2799	2829
857.464	-0.180407	0.0977647	-1.84532	0.0649917	0.166174	ENSMUSG00000016386	ENSMUST00000016530,ENSMUST00000111063,ENSMUST00000124461,ENSMUST00000125023,ENSMUST00000133401,ENSMUST00000144155	Mpped2	982	913	942	639	654	665
512.855	0.326353	0.110267	2.95966	0.00307983	0.0179396	ENSMUSG00000016409	ENSMUST00000016553,ENSMUST00000152906	Nkap	488	572	620	529	607	499
1667.12	0.321633	0.0926288	3.47228	0.000516065	0.00464488	ENSMUSG00000016427	ENSMUST00000016571	Ndufa1	1738	1948	2094	1741	2050	1819
342.156	-0.48443	0.115587	-4.19106	2.78e-05	0.00049809	ENSMUSG00000016477	ENSMUST00000102948,ENSMUST00000146092,ENSMUST00000221536,ENSMUST00000222730	E2f3	359	382	325	209	185	202
438.904	0.235017	0.109607	2.14418	0.0320184	0.099366	ENSMUSG00000016481	ENSMUST00000075451,ENSMUST00000191775,ENSMUST00000192405,ENSMUST00000193094,ENSMUST00000193719,ENSMUST00000193829,ENSMUST00000194062,ENSMUST00000194111,ENSMUST00000194732,ENSMUST00000195586	Cr1l	384	466	389	380	321	440
917.295	0.0559448	0.134511	0.415911	0.677475	0.805343	ENSMUSG00000016487	ENSMUST00000016631,ENSMUST00000111623,ENSMUST00000123902,ENSMUST00000126774,ENSMUST00000133825,ENSMUST00000136837,ENSMUST00000149203,ENSMUST00000154221,ENSMUST00000155415,ENSMUST00000203730,ENSMUST00000204028,ENSMUST00000204660	Ppfibp1	893	1293	805	834	647	952
534.741	0.315599	0.107577	2.93369	0.00334956	0.0190582	ENSMUSG00000016493	ENSMUST00000159563,ENSMUST00000161772,ENSMUST00000162650,ENSMUST00000162951	Cd46	508	658	490	508	552	544
3119.12	0.406839	0.0815745	4.98733	6.12e-07	2.6e-05	ENSMUSG00000016494	ENSMUST00000016638,ENSMUST00000110815,ENSMUST00000194036,ENSMUST00000194458,ENSMUST00000195092	Cd34	2757	2617	2493	2718	2706	2736
484.47	0.146612	0.098688	1.48561	0.137383	0.282793	ENSMUSG00000016495	ENSMUST00000016639,ENSMUST00000126800,ENSMUST00000129608,ENSMUST00000138051,ENSMUST00000139176,ENSMUST00000139860,ENSMUST00000141838,ENSMUST00000143467,ENSMUST00000152936,ENSMUST00000155367	Plgrkt	495	566	548	413	461	515
118.231	0.716412	0.767625	0.933283	0.350674	0.535358	ENSMUSG00000016496	ENSMUST00000016640	Cd274	81	48	43	26	131	61
1036.67	0.0873817	0.0629772	1.38751	0.165286	0.321367	ENSMUSG00000016503	ENSMUST00000132102,ENSMUST00000133296,ENSMUST00000133682,ENSMUST00000146511	Gtf3a	1068	1079	1152	937	875	927
566.32	0.00865751	0.103069	0.0839974	0.933059	0.964286	ENSMUSG00000016510	ENSMUST00000016654,ENSMUST00000066675,ENSMUST00000110564,ENSMUST00000110566,ENSMUST00000125217,ENSMUST00000140526	Mtif3	590	637	672	489	496	505
214.759	0.240284	0.185165	1.29768	0.194399	0.359561	ENSMUSG00000016520	ENSMUST00000016664,ENSMUST00000123092	Lnx2	160	205	153	167	130	182
364.127	-0.128363	0.221231	-0.580224	0.561764	0.719056	ENSMUSG00000016526	ENSMUST00000016670,ENSMUST00000189756	Dyrk3	511	555	423	492	348	224
694.679	0.00679315	0.104624	0.0649293	0.94823	0.972149	ENSMUSG00000016528	ENSMUST00000016672,ENSMUST00000188459	Mapkapk2	679	673	657	595	488	497
1468.65	-0.0948914	0.096069	-0.987742	0.323279	0.506771	ENSMUSG00000016534	ENSMUST00000016678,ENSMUST00000061755,ENSMUST00000074913,ENSMUST00000136817,ENSMUST00000144663	Lamp2	1330	1370	1478	1007	948	1104
6958.15	0.223361	0.0940501	2.37492	0.017553	0.0642407	ENSMUSG00000016541	ENSMUST00000163242	Atxn10	7077	7539	8007	8388	6272	5984
397.485	-0.156679	0.105317	-1.4877	0.136831	0.281991	ENSMUSG00000016552	ENSMUST00000016696,ENSMUST00000117725,ENSMUST00000129045,ENSMUST00000140096	Foxred2	406	432	395	318	250	298
1952.4	0.125736	0.0766341	1.64073	0.100853	0.227019	ENSMUSG00000016554	ENSMUST00000100484,ENSMUST00000229413,ENSMUST00000229713,ENSMUST00000229737,ENSMUST00000229784,ENSMUST00000229824,ENSMUST00000230419,ENSMUST00000230711	Eif3d	1960	2137	2081	2012	1685	1565
5750	0.222447	0.0741622	2.99946	0.00270459	0.0163038	ENSMUSG00000016559	ENSMUST00000016703,ENSMUST00000106454,ENSMUST00000139378,ENSMUST00000139623	H3f3b	5302	6427	6461	6140	5278	5111
752.791	-0.296973	0.0956288	-3.10548	0.00189971	0.0125524	ENSMUSG00000016619	ENSMUST00000165443,ENSMUST00000230411	Nup50	774	762	860	555	489	480
273.554	-0.300623	0.154772	-1.94236	0.0520938	0.141594	ENSMUSG00000016624	ENSMUST00000016768,ENSMUST00000159502,ENSMUST00000159939,ENSMUST00000160389,ENSMUST00000162044,ENSMUST00000162996	Phf21b	233	284	307	167	143	213
863.923	0.220405	0.117531	1.87528	0.0607537	0.157978	ENSMUSG00000016637	ENSMUST00000016781,ENSMUST00000229417,ENSMUST00000229476,ENSMUST00000230844,ENSMUST00000231069	Ift27	860	1140	1027	1012	892	839
1334.37	-0.317218	0.103686	-3.0594	0.00221779	0.0140134	ENSMUSG00000016664	ENSMUST00000056177,ENSMUST00000165095,ENSMUST00000171436,ENSMUST00000229337,ENSMUST00000230030,ENSMUST00000230679,ENSMUST00000230816,ENSMUST00000230960,ENSMUST00000231043,ENSMUST00000231184,ENSMUST00000231946	Pacsin2	1429	1300	1499	763	851	1043
393.223	-0.184944	0.106437	-1.73759	0.0822839	0.196904	ENSMUSG00000016757	ENSMUST00000016901,ENSMUST00000134334,ENSMUST00000136066	Ttll12	422	423	481	294	313	303
725.373	-0.307192	0.148825	-2.06411	0.0390071	0.114877	ENSMUSG00000016763	ENSMUST00000016907,ENSMUST00000043634,ENSMUST00000076060,ENSMUST00000144773,ENSMUST00000171496,ENSMUST00000229057,ENSMUST00000230060	Scube1	865	1014	819	635	493	579
1736	-0.161546	0.0607735	-2.65816	0.00785681	0.0356804	ENSMUSG00000016831	ENSMUST00000022766,ENSMUST00000137753,ENSMUST00000152493,ENSMUST00000172655,ENSMUST00000173361	Tox4	1899	1915	2052	1339	1325	1434
933.774	0.35625	0.1136	3.13599	0.00171272	0.0116418	ENSMUSG00000016833	ENSMUST00000016977,ENSMUST00000112898,ENSMUST00000112901,ENSMUST00000140296,ENSMUST00000143477,ENSMUST00000198453	Mrps18c	882	1113	1092	1164	1037	870
312.513	-0.500151	0.184639	-2.70881	0.00675257	0.0318452	ENSMUSG00000016918	ENSMUST00000088585,ENSMUST00000177608,ENSMUST00000180062,ENSMUST00000185780,ENSMUST00000186051,ENSMUST00000186405,ENSMUST00000186674,ENSMUST00000187376,ENSMUST00000189447,ENSMUST00000189541	Sulf1	507	428	443	202	254	308
3447.28	-0.0492645	0.0892177	-0.552183	0.580823	0.733131	ENSMUSG00000016921	ENSMUST00000017065,ENSMUST00000126163,ENSMUST00000130411,ENSMUST00000193611	Srsf6	3443	4437	4324	2837	2716	3650
2299.51	-0.05816	0.107554	-0.540751	0.58868	0.739346	ENSMUSG00000016933	ENSMUST00000017077,ENSMUST00000103115,ENSMUST00000109462,ENSMUST00000124652,ENSMUST00000129568,ENSMUST00000143997,ENSMUST00000147254,ENSMUST00000151590,ENSMUST00000173061,ENSMUST00000173335,ENSMUST00000173791,ENSMUST00000174885	Plcg1	2402	2831	2418	1850	1609	2299
1886.55	0.11243	0.0818687	1.37329	0.169662	0.326943	ENSMUSG00000016940	ENSMUST00000103035,ENSMUST00000106533,ENSMUST00000123345,ENSMUST00000143775,ENSMUST00000143856	Kctd2	1892	1920	2156	1714	1726	1589
518.693	-0.265702	0.093438	-2.84362	0.00446044	0.0236	ENSMUSG00000016946	ENSMUST00000017090,ENSMUST00000127755,ENSMUST00000234555	Kctd5	507	666	540	405	348	358
170.641	-0.514811	0.171832	-2.99601	0.00273535	0.0164316	ENSMUSG00000016984	ENSMUST00000076661	Etaa1	187	156	194	95	100	99
227.363	0.0507134	0.168275	0.301372	0.763131	0.86312	ENSMUSG00000016995	ENSMUST00000103103,ENSMUST00000103104,ENSMUST00000109358,ENSMUST00000109359,ENSMUST00000154940	Matn4	197	279	222	193	164	207
28.3354	0.149022	0.369383	0.403435	0.686628	0.812265	ENSMUSG00000017007	ENSMUST00000017151,ENSMUST00000109356,ENSMUST00000137427	Rbpjl	35	32	23	25	29	24
1515.26	-0.108392	0.190776	-0.568166	0.569922	0.724684	ENSMUSG00000017009	ENSMUST00000017153,ENSMUST00000142909	Sdc4	1592	2341	1865	1698	1356	1121
176.275	0.118349	0.21804	0.542783	0.587279	0.73821	ENSMUSG00000017057	ENSMUST00000033418	Il13ra1	154	159	161	106	120	177
3317.73	-0.159695	0.0563587	-2.83355	0.00460346	0.0241014	ENSMUSG00000017119	ENSMUST00000071537,ENSMUST00000103098,ENSMUST00000103099,ENSMUST00000107208,ENSMUST00000107212,ENSMUST00000107213,ENSMUST00000107218,ENSMUST00000123558,ENSMUST00000127421,ENSMUST00000127871,ENSMUST00000136185,ENSMUST00000141170,ENSMUST00000144517,ENSMUST00000146452,ENSMUST00000147239,ENSMUST00000148805,ENSMUST00000149019,ENSMUST00000149170,ENSMUST00000172744,ENSMUST00000174013,ENSMUST00020183200	Nbr1	3461	3507	3699	2550	2313	2607
2917.13	0.251374	0.0768914	3.26921	0.00107847	0.00828313	ENSMUSG00000017132	ENSMUST00000017276,ENSMUST00000100181,ENSMUST00000106302,ENSMUST00000106305,ENSMUST00000131115,ENSMUST00000141243,ENSMUST00000151165	Cyth1	2778	3596	2996	3069	2535	3108
202.083	-0.817877	0.156017	-5.24223	1.59e-07	8.89e-06	ENSMUSG00000017144	ENSMUST00000017288,ENSMUST00000140864,ENSMUST00000154545	Rnd3	223	259	235	95	111	111
43.0809	-0.600233	0.310193	-1.93503	0.0529866	0.143346	ENSMUSG00000017146	ENSMUST00000017290,ENSMUST00000131460,ENSMUST00000142086,ENSMUST00000156843,ENSMUST00000188168,ENSMUST00000190862,ENSMUST00000191198	Brca1	30	61	57	24	18	34
4044.4	-0.24739	0.116664	-2.12054	0.0339604	0.103763	ENSMUSG00000017167	ENSMUST00000103109,ENSMUST00000138942	Cntnap1	3976	4622	4698	2766	2500	3498
860.799	0.188627	0.0878232	2.1478	0.0317293	0.098703	ENSMUSG00000017176	ENSMUST00000092688,ENSMUST00000092689,ENSMUST00000107397,ENSMUST00000107398,ENSMUST00000107399,ENSMUST00000130666,ENSMUST00000135557,ENSMUST00000140034,ENSMUST00000140381,ENSMUST00000154692,ENSMUST00000155025	Nt5c3b	851	846	953	707	774	878
2061.58	0.291226	0.0713039	4.08429	4.42e-05	0.000706247	ENSMUSG00000017188	ENSMUST00000017332,ENSMUST00000168089	Coa3	2184	2256	2393	2156	2179	2189
3850.75	0.19696	0.0941141	2.09278	0.0363685	0.109176	ENSMUSG00000017210	ENSMUST00000017354,ENSMUST00000100500,ENSMUST00000124371,ENSMUST00000125064,ENSMUST00000126565,ENSMUST00000137328,ENSMUST00000138750,ENSMUST00000139849,ENSMUST00000141566,ENSMUST00000144048,ENSMUST00000144720,ENSMUST00000156378	Med24	4169	5129	4488	4571	3348	4458
3622.45	0.0921231	0.0706905	1.30319	0.19251	0.357127	ENSMUSG00000017221	ENSMUST00000017365,ENSMUST00000123676,ENSMUST00000142790,ENSMUST00000149489,ENSMUST00000152102	Psmd3	3710	4085	4047	3845	2913	3116
1001.95	0.146972	0.071211	2.0639	0.0390275	0.114903	ENSMUSG00000017264	ENSMUST00000017408,ENSMUST00000076022,ENSMUST00000097781,ENSMUST00000126897,ENSMUST00000150723,ENSMUST00000173154,ENSMUST00000173767,ENSMUST00000173892	Exosc10	975	1191	1094	1042	863	912
793.465	0.0704482	0.0838966	0.839703	0.401075	0.584983	ENSMUSG00000017286	ENSMUST00000017430,ENSMUST00000164022,ENSMUST00000167883,ENSMUST00000168055,ENSMUST00000169532,ENSMUST00000169701,ENSMUST00000170017,ENSMUST00000170590,ENSMUST00000170710	Glod4	750	731	721	602	604	601
1536.83	0.051094	0.0779153	0.655764	0.511976	0.679523	ENSMUSG00000017288	ENSMUST00000056601,ENSMUST00000094015,ENSMUST00000108419,ENSMUST00000129256,ENSMUST00000140886,ENSMUST00000141773,ENSMUST00000143163,ENSMUST00000143459,ENSMUST00000163878,ENSMUST00000166084,ENSMUST00000166436,ENSMUST00000166752,ENSMUST00000167114,ENSMUST00000169734,ENSMUST00000170143,ENSMUST00000170730	Vps53	1630	1690	1772	1598	1244	1285
2178.3	-0.158294	0.0967324	-1.63641	0.101754	0.228468	ENSMUSG00000017291	ENSMUST00000017435,ENSMUST00000058496	Taok1	2261	2160	2324	1568	1647	1501
686.709	0.0550512	0.0847683	0.649432	0.516059	0.682194	ENSMUSG00000017299	ENSMUST00000017443,ENSMUST00000109326,ENSMUST00000109327,ENSMUST00000135458	Dnttip1	739	848	755	750	553	600
305.614	0.139575	0.113338	1.23149	0.218138	0.38888	ENSMUSG00000017307	ENSMUST00000017451,ENSMUST00000103094,ENSMUST00000133053,ENSMUST00000134611,ENSMUST00000136767	Acot8	293	312	384	298	287	264
4486.53	-0.239537	0.0775696	-3.08803	0.0020149	0.0130953	ENSMUSG00000017314	ENSMUST00000017458,ENSMUST00000100398,ENSMUST00000127522,ENSMUST00000130903,ENSMUST00000132687,ENSMUST00000147126	Mpp2	4364	4909	5386	3630	3091	2958
3219.54	0.249048	0.118106	2.10869	0.0349718	0.10625	ENSMUSG00000017344	ENSMUST00000017488,ENSMUST00000128479,ENSMUST00000146997,ENSMUST00000153628	Vtn	2363	3515	3029	2807	2402	3035
2396.73	-0.328818	0.120728	-2.72363	0.00645684	0.0307982	ENSMUSG00000017376	ENSMUST00000142739,ENSMUST00000165271,ENSMUST00000165475,ENSMUST00000170394	Nlk	2368	2363	2837	1422	1762	1497
293.528	-0.0447343	0.134746	-0.33199	0.739897	0.848275	ENSMUSG00000017386	ENSMUST00000017530,ENSMUST00000148218,ENSMUST00000149437	Traf4	211	305	343	220	196	232
33116.4	0.214077	0.0773968	2.76597	0.00567543	0.0279517	ENSMUSG00000017390	ENSMUST00000017534,ENSMUST00000102478,ENSMUST00000124090,ENSMUST00000128032,ENSMUST00000148689,ENSMUST00000156039	Aldoc	27332	31672	32825	28427	27313	27202
4024.53	-0.316565	0.0965695	-3.27811	0.00104504	0.00808226	ENSMUSG00000017400	ENSMUST00000017544,ENSMUST00000131519	Stac2	3869	4197	4049	2897	2405	2296
16810.8	0.288515	0.114109	2.52842	0.0114579	0.0469351	ENSMUSG00000017404	ENSMUST00000017548,ENSMUST00000092425,ENSMUST00000134435	Rpl19	15589	18065	18656	18263	18164	13120
77.3272	0.0097333	0.242692	0.0401056	0.968009	0.982731	ENSMUSG00000017405	ENSMUST00000017549,ENSMUST00000125528,ENSMUST00000131015,ENSMUST00000141444,ENSMUST00000142812,ENSMUST00000147798,ENSMUST00000148154,ENSMUST00000152611	Nek8	77	66	77	38	48	88
3801.06	-0.466645	0.115447	-4.04208	5.3e-05	0.000810631	ENSMUSG00000017412	ENSMUST00000078324,ENSMUST00000102760,ENSMUST00000102761,ENSMUST00000132322,ENSMUST00000148837,ENSMUST00000178799	Cacnb4	3967	3828	3893	2193	2330	2075
1002.04	0.216207	0.101435	2.13149	0.0330491	0.101775	ENSMUSG00000017417	ENSMUST00000017561,ENSMUST00000107564,ENSMUST00000107565,ENSMUST00000141708	Plxdc1	893	961	989	946	849	781
423.529	-0.486849	0.123664	-3.93688	8.25e-05	0.00114417	ENSMUSG00000017418	ENSMUST00000017562,ENSMUST00000069870,ENSMUST00000128682,ENSMUST00000129509,ENSMUST00000192653,ENSMUST00000193836,ENSMUST00000193883,ENSMUST00000239125	Arl5b	419	447	476	265	249	233
2707.4	-0.0749058	0.071508	-1.04752	0.294861	0.476486	ENSMUSG00000017421	ENSMUST00000017567,ENSMUST00000053740,ENSMUST00000108216,ENSMUST00000123726,ENSMUST00000153824,ENSMUST00000165565,ENSMUST00000178665,ENSMUST00000188489	Zfp207	2616	3222	3184	2133	2020	2531
1454.42	0.0665159	0.0816462	0.814684	0.415253	0.598638	ENSMUSG00000017428	ENSMUST00000017572,ENSMUST00000125591,ENSMUST00000129500,ENSMUST00000147898,ENSMUST00000148895,ENSMUST00000172615,ENSMUST00000172641,ENSMUST00000172773,ENSMUST00000172847,ENSMUST00000173060,ENSMUST00000173186,ENSMUST00000173565,ENSMUST00000173797,ENSMUST00000173938,ENSMUST00000174743	Psmd11	1418	1605	1740	1390	1156	1351
31.5877	-0.658205	0.366998	-1.79348	0.0728957	0.180327	ENSMUSG00000017446	ENSMUST00000017590,ENSMUST00000106286,ENSMUST00000124861,ENSMUST00000133558	C1qtnf1	32	35	32	15	16	18
34.9751	0.0548883	0.333774	0.164448	0.869379	0.927817	ENSMUSG00000017453	ENSMUST00000017597,ENSMUST00000151383,ENSMUST00000155401	Pipox	32	32	27	22	23	29
5340.87	-0.234612	0.0825459	-2.84221	0.00448024	0.0236467	ENSMUSG00000017466	ENSMUST00000017610,ENSMUST00000155707	Timp2	5816	5766	6243	4374	4034	3408
1054.19	-0.0244135	0.0817868	-0.298502	0.76532	0.864958	ENSMUSG00000017478	ENSMUST00000017622,ENSMUST00000093073,ENSMUST00000175798,ENSMUST00000175819,ENSMUST00000176629,ENSMUST00000176699,ENSMUST00000177049,ENSMUST00000177123,ENSMUST00000177195,ENSMUST00000177386	Zc3h18	1049	1305	1111	902	758	1004
1875.23	-0.131545	0.0650658	-2.02172	0.0432057	0.123681	ENSMUSG00000017485	ENSMUST00000017629,ENSMUST00000159302,ENSMUST00000159987,ENSMUST00000160501,ENSMUST00000161693,ENSMUST00000163032,ENSMUST00000224460,ENSMUST00000224695	Top2b	1807	2106	1901	1411	1295	1438
61.2861	-1.29203	0.394284	-3.2769	0.00104954	0.00811304	ENSMUSG00000017491	ENSMUST00000063750,ENSMUST00000223576,ENSMUST00000223976,ENSMUST00000225245,ENSMUST00000225356,ENSMUST00000225594,ENSMUST00000225921	Rarb	78	121	61	25	22	36
3331.05	0.0890978	0.111687	0.797748	0.425017	0.606824	ENSMUSG00000017493	ENSMUST00000017637,ENSMUST00000123946,ENSMUST00000130530,ENSMUST00000140772,ENSMUST00000177092,ENSMUST00000177105	Igfbp4	4350	4133	4357	4208	3587	2873
483.552	-0.239667	0.103483	-2.31601	0.0205578	0.0720515	ENSMUSG00000017548	ENSMUST00000017692,ENSMUST00000126091,ENSMUST00000132312,ENSMUST00000144188,ENSMUST00000148140,ENSMUST00000163272	Suz12	423	508	460	313	264	344
85.4817	0.0633097	0.222999	0.283901	0.776486	0.87153	ENSMUSG00000017550	ENSMUST00000017694,ENSMUST00000108239,ENSMUST00000151815,ENSMUST00000154168	Atad5	76	135	72	91	70	69
364.749	-0.00395395	0.118971	-0.0332345	0.973488	0.985231	ENSMUSG00000017561	ENSMUST00000061283,ENSMUST00000092858,ENSMUST00000103233,ENSMUST00000147164,ENSMUST00000177825,ENSMUST00000178280,ENSMUST00000178893,ENSMUST00000179855	Crlf3	343	401	411	259	308	330
1405.47	-0.0341483	0.068627	-0.497594	0.61877	0.762507	ENSMUSG00000017615	ENSMUST00000017759,ENSMUST00000108277	Tnfaip1	1309	1461	1439	1078	1072	1055
9984.33	-0.19337	0.0641895	-3.01248	0.00259121	0.0157788	ENSMUSG00000017631	ENSMUST00000065028,ENSMUST00000072740,ENSMUST00000094012,ENSMUST00000108407,ENSMUST00000108408,ENSMUST00000130364,ENSMUST00000131059,ENSMUST00000137261,ENSMUST00000141442,ENSMUST00000151526,ENSMUST00000176024,ENSMUST00000176179,ENSMUST00000238684	Abr	10403	11182	11277	8116	7255	7060
8010.68	-0.180814	0.067298	-2.68677	0.00721476	0.0334723	ENSMUSG00000017639	ENSMUST00000017783,ENSMUST00000155381	Rab11fip4	8011	8420	9447	5884	5848	6075
1348.44	0.0757667	0.0923044	0.820834	0.411741	0.595058	ENSMUSG00000017664	ENSMUST00000017808,ENSMUST00000109298,ENSMUST00000109299,ENSMUST00000109300,ENSMUST00000125550,ENSMUST00000129210,ENSMUST00000129336,ENSMUST00000130393,ENSMUST00000131409,ENSMUST00000132270,ENSMUST00000133961,ENSMUST00000145301,ENSMUST00000147247,ENSMUST00000154608,ENSMUST00000155289,ENSMUST00000156134	Slc35c2	1433	1734	1546	1574	1201	1100
568.067	-0.27828	0.0946756	-2.9393	0.00328957	0.018806	ENSMUSG00000017667	ENSMUST00000103084	Zfp334	633	666	688	469	405	406
3681.8	-0.248304	0.0675955	-3.67338	0.000239364	0.00256576	ENSMUSG00000017670	ENSMUST00000071699,ENSMUST00000074046,ENSMUST00000094329,ENSMUST00000103088,ENSMUST00000103091,ENSMUST00000126318,ENSMUST00000127496,ENSMUST00000128690,ENSMUST00000133205,ENSMUST00000137188,ENSMUST00000148643,ENSMUST00000149844	Elmo2	4110	4498	4359	3263	2571	2703
2138.13	0.311165	0.11057	2.81419	0.00488997	0.0250633	ENSMUSG00000017677	ENSMUST00000017821,ENSMUST00000131818,ENSMUST00000131848,ENSMUST00000137890,ENSMUST00000145772,ENSMUST00000150416,ENSMUST00000153585	Wsb1	1803	2669	1961	1989	2010	2204
1452.8	-0.308332	0.0720245	-4.28094	1.86e-05	0.000367172	ENSMUSG00000017679	ENSMUST00000109405,ENSMUST00000109408,ENSMUST00000132904,ENSMUST00000144729,ENSMUST00000152135,ENSMUST00000156839,ENSMUST00000171696	Ttpal	1618	1612	1744	1024	1055	1057
1737.76	-0.178743	0.103322	-1.72996	0.0836382	0.199167	ENSMUSG00000017686	ENSMUST00000017831,ENSMUST00000055056,ENSMUST00000077451,ENSMUST00000092857,ENSMUST00000134148,ENSMUST00000134894,ENSMUST00000135947,ENSMUST00000151518,ENSMUST00000154362,ENSMUST00000236882,ENSMUST00000237515	Rhot1	1955	1727	1979	1327	1259	1331
262.308	-0.307326	0.160886	-1.9102	0.0561073	0.149457	ENSMUSG00000017692	ENSMUST00000017836,ENSMUST00000138846,ENSMUST00000157016	Rhbdl3	330	406	362	288	215	189
31.8872	0.211709	0.387173	0.546808	0.58451	0.736157	ENSMUSG00000017697	ENSMUST00000017841,ENSMUST00000156939	Ada	56	82	27	65	48	36
10060.4	0.107866	0.0728352	1.48096	0.138616	0.284469	ENSMUSG00000017707	ENSMUST00000017851,ENSMUST00000129854	Serinc3	9937	9972	10805	9197	7854	8860
192.873	0.390194	0.145712	2.67785	0.00740965	0.0341733	ENSMUSG00000017713	ENSMUST00000033230,ENSMUST00000138354,ENSMUST00000153989	Tha1	182	255	205	233	185	239
2675.71	-0.0665869	0.0607597	-1.09591	0.27312	0.451716	ENSMUSG00000017715	ENSMUST00000017859,ENSMUST00000100185,ENSMUST00000132676,ENSMUST00000155507	Pgs1	2859	3030	3178	2347	2129	2288
34.1711	0.0748224	0.285108	0.262436	0.792986	0.880299	ENSMUSG00000017716	ENSMUST00000081387,ENSMUST00000093906	Birc5	28	47	52	30	32	42
49.1455	-0.36794	0.319526	-1.15152	0.24952	0.426067	ENSMUSG00000017718	ENSMUST00000073388,ENSMUST00000131268,ENSMUST00000139945,ENSMUST00000148016,ENSMUST00000149668,ENSMUST00000153850	Afmid	59	74	57	49	34	32
1628.68	0.0291442	0.101822	0.286227	0.774704	0.870513	ENSMUSG00000017721	ENSMUST00000103101,ENSMUST00000117066,ENSMUST00000131976,ENSMUST00000138038,ENSMUST00000152522	Pigt	1504	1834	1621	1571	1145	1239
267.004	-0.398315	0.201916	-1.97268	0.0485323	0.134704	ENSMUSG00000017724	ENSMUST00000017868,ENSMUST00000107176,ENSMUST00000129160,ENSMUST00000129995,ENSMUST00000131117,ENSMUST00000131862,ENSMUST00000132040,ENSMUST00000137179,ENSMUST00000140970,ENSMUST00000149099,ENSMUST00000154512,ENSMUST00000164750	Etv4	243	263	346	125	151	229
5427.01	-0.0390931	0.110113	-0.355026	0.72257	0.836055	ENSMUSG00000017734	ENSMUST00000017878,ENSMUST00000069385,ENSMUST00000109349,ENSMUST00000109350,ENSMUST00000143690,ENSMUST00000149287	Dbndd2	5971	7497	7626	6057	4773	5180
46.2346	0.622023	0.267317	2.32691	0.0199701	0.0705588	ENSMUSG00000017737	ENSMUST00000017881,ENSMUST00000134382,ENSMUST00000137626,ENSMUST00000144917	Mmp9	32	59	41	72	47	39
10945.6	-0.0222546	0.0654562	-0.339993	0.733862	0.843836	ENSMUSG00000017740	ENSMUST00000099092,ENSMUST00000124372,ENSMUST00000125867,ENSMUST00000135918,ENSMUST00000137302,ENSMUST00000202136,ENSMUST00000202223,ENSMUST00000202479,ENSMUST00000202623,ENSMUST00000208579	Slc12a5	10751	12108	11222	9097	8074	9056
301.159	0.178642	0.121521	1.47005	0.141549	0.2883	ENSMUSG00000017747	ENSMUST00000017891,ENSMUST00000139341,ENSMUST00000147682	Ghdc	311	358	316	274	298	297
3723.72	0.223112	0.249073	0.89577	0.370376	0.554587	ENSMUSG00000017754	ENSMUST00000059954,ENSMUST00000109316,ENSMUST00000109317,ENSMUST00000128110,ENSMUST00000142603,ENSMUST00000148912,ENSMUST00000156255	Pltp	2489	2128	3338	1876	2564	2796
166.678	0.160876	0.216984	0.741419	0.458439	0.636214	ENSMUSG00000017756	ENSMUST00000017900,ENSMUST00000220522,ENSMUST00000220535,ENSMUST00000220686,ENSMUST00000221196,ENSMUST00000221813,ENSMUST00000222253,ENSMUST00000222309,ENSMUST00000222742,ENSMUST00000223008,ENSMUST00000223454	Slc12a7	168	158	135	115	94	198
4316.86	0.227014	0.0696242	3.26056	0.00111192	0.00845289	ENSMUSG00000017760	ENSMUST00000103092,ENSMUST00000103093,ENSMUST00000127650,ENSMUST00000128596,ENSMUST00000130959,ENSMUST00000133077,ENSMUST00000133502,ENSMUST00000140213,ENSMUST00000143293,ENSMUST00000143780,ENSMUST00000144580,ENSMUST00000146525,ENSMUST00000147883,ENSMUST00000151493,ENSMUST00000152721,ENSMUST00000155061	Ctsa	4132	4811	4709	4493	3887	4088
675.762	0.0638112	0.0954383	0.668612	0.503743	0.673629	ENSMUSG00000017764	ENSMUST00000017908,ENSMUST00000132282	Zswim1	605	679	721	618	518	499
527.118	-0.171863	0.0992028	-1.73244	0.0831945	0.198444	ENSMUSG00000017765	ENSMUST00000034370,ENSMUST00000116429,ENSMUST00000132231,ENSMUST00000141326,ENSMUST00000143381	Slc12a4	506	613	560	388	350	426
617.275	0.272006	0.124001	2.19358	0.0282655	0.0907749	ENSMUSG00000017774	ENSMUST00000069057,ENSMUST00000102504,ENSMUST00000102505,ENSMUST00000108431,ENSMUST00000123064,ENSMUST00000136935,ENSMUST00000146419,ENSMUST00000148659,ENSMUST00000151174,ENSMUST00000155027	Myo1c	520	641	550	605	422	592
2140.09	-0.464867	0.0929598	-5.00073	5.71e-07	2.46e-05	ENSMUSG00000017776	ENSMUST00000017920,ENSMUST00000093115,ENSMUST00000108425,ENSMUST00000108426,ENSMUST00000147718	Crk	2303	2072	2264	1276	1194	1299
9715.75	0.32399	0.0809451	4.00259	6.27e-05	0.000926841	ENSMUSG00000017778	ENSMUST00000017922,ENSMUST00000078764,ENSMUST00000131011,ENSMUST00000132233	Cox7c	9334	10573	10683	10605	10106	9094
10662.8	-0.24129	0.0880555	-2.74021	0.00614006	0.02968	ENSMUSG00000017781	ENSMUST00000102509,ENSMUST00000140841,ENSMUST00000143219,ENSMUST00000153768,ENSMUST00000179445,ENSMUST00000179521	Pitpna	12333	11440	13566	9049	7735	7942
936.002	0.0660681	0.0719522	0.918222	0.358503	0.543008	ENSMUSG00000017801	ENSMUST00000017945,ENSMUST00000107302,ENSMUST00000107303,ENSMUST00000143344,ENSMUST00000145187,ENSMUST00000149411,ENSMUST00000149597	Mlx	954	1057	1161	922	796	875
1408.25	-0.128824	0.0581745	-2.21444	0.0267989	0.0872556	ENSMUSG00000017802	ENSMUST00000017946,ENSMUST00000107295,ENSMUST00000142733,ENSMUST00000147201,ENSMUST00000154513	Retreg3	1378	1542	1475	1022	980	1138
30.0007	-0.316012	0.323723	-0.976179	0.328976	0.512994	ENSMUSG00000017817	ENSMUST00000017961,ENSMUST00000109425	Jph2	32	27	27	17	20	17
54.2875	0.280206	0.349434	0.801885	0.42262	0.604676	ENSMUSG00000017830	ENSMUST00000017974,ENSMUST00000126167,ENSMUST00000132930,ENSMUST00000140543,ENSMUST00000149869,ENSMUST00000150656	Dhx58	59	52	34	35	37	67
3790.14	-0.321545	0.121743	-2.64118	0.00826185	0.0370312	ENSMUSG00000017831	ENSMUST00000017975,ENSMUST00000233347	Rab5a	4455	3628	4496	2721	2468	2711
321.66	0.0374449	0.0992141	0.377415	0.705865	0.824892	ENSMUSG00000017837	ENSMUST00000017981,ENSMUST00000051947,ENSMUST00000107376,ENSMUST00000127547,ENSMUST00000142993,ENSMUST00000155840	Nkiras2	271	344	324	264	229	259
5293.73	-0.256897	0.0775505	-3.31264	0.000924213	0.00732937	ENSMUSG00000017843	ENSMUST00000084985,ENSMUST00000109832,ENSMUST00000220509,ENSMUST00000221074,ENSMUST00000221715,ENSMUST00000222276,ENSMUST00000223168	Ppp2r5c	5246	5195	5240	3664	3190	3420
630.481	0.0264585	0.0792543	0.333843	0.738498	0.847356	ENSMUSG00000017858	ENSMUST00000018002,ENSMUST00000125144,ENSMUST00000150396,ENSMUST00000152201	Ift52	701	646	674	523	531	556
45.0523	0.108853	0.31458	0.346028	0.729322	0.84097	ENSMUSG00000017861	ENSMUST00000018005,ENSMUST00000133322,ENSMUST00000137620,ENSMUST00000138414,ENSMUST00000142729	Mybl2	41	68	54	48	24	66
54.1214	-0.0350359	0.279762	-0.125235	0.900338	0.94537	ENSMUSG00000017868	ENSMUST00000018012,ENSMUST00000117123,ENSMUST00000139053	Sgk2	59	53	53	30	43	53
60.8203	-1.11791	0.345744	-3.23333	0.00122354	0.00906305	ENSMUSG00000017897	ENSMUST00000063433,ENSMUST00000088132,ENSMUST00000128280,ENSMUST00000128696,ENSMUST00000150638,ENSMUST00000150669	Eya2	111	90	133	33	20	69
1038.09	-0.277877	0.0843893	-3.2928	0.000991954	0.00776209	ENSMUSG00000017929	ENSMUST00000109221,ENSMUST00000133557,ENSMUST00000149698,ENSMUST00000155623	B4galt5	1118	1131	1239	690	761	794
2332.07	0.13372	0.0962638	1.3891	0.164803	0.320745	ENSMUSG00000017943	ENSMUST00000018087,ENSMUST00000109420,ENSMUST00000109421,ENSMUST00000137070	Gdap1l1	2369	2614	2725	2680	2056	1865
63.1742	-0.639596	0.259961	-2.46036	0.0138799	0.0541289	ENSMUSG00000017969	ENSMUST00000018113,ENSMUST00000088041,ENSMUST00000136271	Ptgis	67	91	104	40	39	52
1264.59	-0.0196937	0.118938	-0.165579	0.868488	0.927323	ENSMUSG00000017978	ENSMUST00000018122,ENSMUST00000069074,ENSMUST00000115355,ENSMUST00000115356,ENSMUST00000115358,ENSMUST00000115361,ENSMUST00000125350,ENSMUST00000136279,ENSMUST00000142913,ENSMUST00000152131,ENSMUST00000156986,ENSMUST00000163871,ENSMUST00000166458	Cadps2	1225	1146	1201	948	898	911
968.59	0.133418	0.0826958	1.61335	0.106668	0.236541	ENSMUSG00000017999	ENSMUST00000018143,ENSMUST00000126409,ENSMUST00000127468,ENSMUST00000138969,ENSMUST00000150571,ENSMUST00000176066	Ddx27	937	1244	1123	1014	813	1002
951.252	0.0985679	0.102956	0.957382	0.338375	0.52251	ENSMUSG00000018001	ENSMUST00000110727,ENSMUST00000116456,ENSMUST00000131436,ENSMUST00000177196,ENSMUST00000177281,ENSMUST00000198355	Cyth3	810	987	785	696	659	805
438.788	0.0576119	0.310532	0.185526	0.852816	0.918241	ENSMUSG00000018008	ENSMUST00000043069,ENSMUST00000229233,ENSMUST00000229248,ENSMUST00000229256,ENSMUST00000229295,ENSMUST00000229717,ENSMUST00000229796,ENSMUST00000230041,ENSMUST00000230583,ENSMUST00000230705,ENSMUST00000231168,ENSMUST00000231176,ENSMUST00000231180	Cyth4	392	380	425	196	284	498
450.751	0.154762	0.103642	1.49323	0.135376	0.28014	ENSMUSG00000018012	ENSMUST00000018156,ENSMUST00000134322,ENSMUST00000142229	Rac3	415	416	528	400	353	430
3191.64	-0.106465	0.0577515	-1.84351	0.0652546	0.166764	ENSMUSG00000018040	ENSMUST00000018184,ENSMUST00000166019,ENSMUST00000166766,ENSMUST00000167483,ENSMUST00000167589	Rrp7a	3523	3739	4006	2883	2617	2671
2342.27	0.047675	0.0923764	0.516095	0.605788	0.75227	ENSMUSG00000018042	ENSMUST00000018186,ENSMUST00000162178,ENSMUST00000162834	Cyb5r3	2277	2589	2465	2346	1616	1976
463.592	0.053054	0.149451	0.354993	0.722595	0.836055	ENSMUSG00000018068	ENSMUST00000018212,ENSMUST00000108039,ENSMUST00000127745,ENSMUST00000130614,ENSMUST00000132024,ENSMUST00000134828,ENSMUST00000134883,ENSMUST00000136469,ENSMUST00000139285,ENSMUST00000141756,ENSMUST00000146421	Ints2	443	702	429	513	340	422
1189.88	-0.316194	0.0950808	-3.32554	0.000882489	0.00706308	ENSMUSG00000018076	ENSMUST00000100816,ENSMUST00000201010,ENSMUST00000201614,ENSMUST00000201696,ENSMUST00000202538,ENSMUST00000202787	Med13l	1135	1465	1138	798	717	828
1237.29	-0.134601	0.123891	-1.08645	0.277281	0.456586	ENSMUSG00000018102	ENSMUST00000018246	H2bc4	1316	1425	1573	815	1119	1120
82.481	0.859806	0.221637	3.87935	0.000104737	0.00138393	ENSMUSG00000018126	ENSMUST00000165408,ENSMUST00000167970,ENSMUST00000169462,ENSMUST00000170254,ENSMUST00000170955	Baiap2l2	62	52	63	87	86	78
387.168	-0.0677046	0.16359	-0.413869	0.67897	0.806384	ENSMUSG00000018143	ENSMUST00000018287,ENSMUST00000110836,ENSMUST00000151577	Mafk	455	623	445	504	299	334
770.814	-0.189039	0.0793978	-2.38091	0.0172701	0.0635546	ENSMUSG00000018160	ENSMUST00000018304,ENSMUST00000092735,ENSMUST00000107545,ENSMUST00000126483,ENSMUST00000129557,ENSMUST00000135479,ENSMUST00000147933	Med1	809	898	850	614	551	587
231.99	-0.277849	0.18109	-1.53431	0.124952	0.264856	ENSMUSG00000018166	ENSMUST00000082059	Erbb3	224	279	306	122	176	221
1092.97	-0.0345766	0.0925017	-0.373794	0.708557	0.826717	ENSMUSG00000018167	ENSMUST00000018311,ENSMUST00000130323,ENSMUST00000143243,ENSMUST00000148738,ENSMUST00000152559,ENSMUST00000154960,ENSMUST00000155063	Stard3	1115	1194	1485	980	953	953
148.415	-0.0373086	0.229365	-0.162661	0.870786	0.928319	ENSMUSG00000018169	ENSMUST00000018313,ENSMUST00000123518,ENSMUST00000128389,ENSMUST00000136795	Mfng	113	144	144	86	90	129
3656.19	-0.270033	0.115406	-2.33985	0.0192917	0.068851	ENSMUSG00000018171	ENSMUST00000018315,ENSMUST00000123590,ENSMUST00000127267,ENSMUST00000139040,ENSMUST00000143991,ENSMUST00000145846,ENSMUST00000150176,ENSMUST00000153971	Vmp1	4352	4095	4816	2790	2806	3002
1829.8	0.0829085	0.10877	0.762236	0.445919	0.625794	ENSMUSG00000018189	ENSMUST00000018333,ENSMUST00000185493,ENSMUST00000185539,ENSMUST00000185742,ENSMUST00000189433,ENSMUST00000189936,ENSMUST00000190258,ENSMUST00000191512	Uchl5	2052	2061	2474	2031	1693	1728
1840.26	0.140409	0.0808428	1.73681	0.0824203	0.197074	ENSMUSG00000018196	ENSMUST00000050491,ENSMUST00000111957,ENSMUST00000126514,ENSMUST00000129653,ENSMUST00000145571,ENSMUST00000145969,ENSMUST00000148600,ENSMUST00000149103,ENSMUST00000152435,ENSMUST00000185362,ENSMUST00000185367,ENSMUST00000188783,ENSMUST00000190211	Glrx2	1905	1963	2140	1737	1788	1635
1046.1	-0.267874	0.108673	-2.46495	0.0137031	0.0535766	ENSMUSG00000018199	ENSMUST00000018343,ENSMUST00000159879	Ro60	999	1063	1179	659	776	657
895.675	-0.337576	0.0774837	-4.35673	1.32e-05	0.00028538	ENSMUSG00000018209	ENSMUST00000018353,ENSMUST00000088291,ENSMUST00000134078,ENSMUST00000137866,ENSMUST00000153319	Stk4	913	892	1059	572	570	629
575.894	-0.487884	0.107535	-4.53697	5.71e-06	0.000144995	ENSMUSG00000018217	ENSMUST00000018361,ENSMUST00000108700,ENSMUST00000108701,ENSMUST00000108702,ENSMUST00000140648	Pmp22	587	651	586	335	297	386
28.5752	0.246089	0.287676	0.855435	0.39231	0.576805	ENSMUSG00000018238	ENSMUST00000018382,ENSMUST00000145369,ENSMUST00000156037	Gdf9	34	37	34	25	37	35
224.761	0.0416114	0.138517	0.300406	0.763867	0.863673	ENSMUSG00000018239	ENSMUST00000018383,ENSMUST00000141585	Zcchc10	232	246	274	197	212	194
3930.88	0.336023	0.102389	3.28183	0.00103136	0.00800818	ENSMUSG00000018286	ENSMUST00000018430,ENSMUST00000128870,ENSMUST00000145503,ENSMUST00000148535	Psmb6	3857	4695	4831	5080	4198	3874
1805.03	0.257843	0.0672643	3.83328	0.000126445	0.00159387	ENSMUSG00000018287	ENSMUST00000018431,ENSMUST00000124691,ENSMUST00000129434,ENSMUST00000137691	Spag7	1759	2105	1904	1942	1700	1738
4018.84	0.190497	0.0819496	2.32456	0.0200957	0.0709256	ENSMUSG00000018293	ENSMUST00000018437,ENSMUST00000108549,ENSMUST00000177669,ENSMUST00000178254	Pfn1	3699	4520	5344	4229	3814	4001
1987.51	-0.0630311	0.0727305	-0.86664	0.386139	0.570906	ENSMUSG00000018322	ENSMUST00000018466,ENSMUST00000109384,ENSMUST00000132602	Tomm34	2086	2159	2217	1766	1532	1536
16967.3	-0.122404	0.088119	-1.38908	0.16481	0.320745	ENSMUSG00000018326	ENSMUST00000018470,ENSMUST00000131288	Ywhab	19125	18444	20505	14255	14056	13337
881.624	-0.101507	0.12095	-0.839248	0.40133	0.585106	ENSMUSG00000018334	ENSMUST00000018478,ENSMUST00000108264,ENSMUST00000129463,ENSMUST00000141409,ENSMUST00000208969,ENSMUST00000209031,ENSMUST00000226282	Ksr1	1019	1301	951	952	662	772
340.854	0.0608099	0.221688	0.274304	0.783851	0.87564	ENSMUSG00000018339	ENSMUST00000082430,ENSMUST00000125094,ENSMUST00000149324	Gpx3	333	469	538	574	262	256
2423.53	-0.0088632	0.0938489	-0.0944412	0.924759	0.959366	ENSMUSG00000018340	ENSMUST00000102727,ENSMUST00000108883,ENSMUST00000148298	Anxa6	2669	2674	3216	2157	2075	2417
490.344	0.262117	0.0799412	3.27887	0.00104224	0.00806857	ENSMUSG00000018347	ENSMUST00000018491,ENSMUST00000071465	Zkscan6	517	625	529	545	464	557
598.561	0.00114321	0.100173	0.0114124	0.990894	0.994401	ENSMUSG00000018362	ENSMUST00000018506,ENSMUST00000106768,ENSMUST00000124541,ENSMUST00000140362,ENSMUST00000144834,ENSMUST00000145331,ENSMUST00000156495	Kpna2	594	557	690	520	462	458
697.689	-0.152141	0.0745637	-2.04042	0.041309	0.11965	ENSMUSG00000018363	ENSMUST00000092517,ENSMUST00000103067,ENSMUST00000130688,ENSMUST00000139297,ENSMUST00000144027,ENSMUST00000167787	Smurf2	608	769	693	498	438	518
267.275	0.246207	0.1364	1.80503	0.0710695	0.177191	ENSMUSG00000018372	ENSMUST00000018516,ENSMUST00000103068,ENSMUST00000124898,ENSMUST00000130019,ENSMUST00000131244,ENSMUST00000133581,ENSMUST00000149279	Cep95	252	351	284	246	228	348
771.777	-0.191604	0.086268	-2.22103	0.0263488	0.0862099	ENSMUSG00000018377	ENSMUST00000018521,ENSMUST00000143052	Vezf1	756	753	795	566	462	552
899.731	0.153733	0.120702	1.27366	0.202785	0.370154	ENSMUSG00000018378	ENSMUST00000018522,ENSMUST00000125297,ENSMUST00000131964,ENSMUST00000132377,ENSMUST00000133149,ENSMUST00000142564,ENSMUST00000154812	2210416O15Rik	863	1090	857	835	657	957
3740.73	0.0243988	0.0674921	0.361506	0.717722	0.8327	ENSMUSG00000018379	ENSMUST00000079866,ENSMUST00000107920,ENSMUST00000132983,ENSMUST00000134824,ENSMUST00000139129,ENSMUST00000171976,ENSMUST00000172186	Srsf1	3424	4417	4178	3348	2728	3470
392.348	0.0162004	0.198425	0.0816451	0.934929	0.964978	ENSMUSG00000018381	ENSMUST00000059026,ENSMUST00000131049,ENSMUST00000137645,ENSMUST00000143492	Abi3	290	276	400	247	208	311
298.889	0.369579	0.157711	2.3434	0.0191089	0.0684226	ENSMUSG00000018387	ENSMUST00000018531,ENSMUST00000093114,ENSMUST00000109010,ENSMUST00000109013,ENSMUST00000146001,ENSMUST00000155297	Shroom1	305	435	295	383	267	397
3183.88	0.232136	0.0943084	2.46146	0.0138373	0.0540033	ENSMUSG00000018395	ENSMUST00000057330,ENSMUST00000118353,ENSMUST00000120613,ENSMUST00000130037,ENSMUST00000132496,ENSMUST00000132653,ENSMUST00000140359,ENSMUST00000173744	Kif3a	3490	3771	4280	3392	3623	3536
9807.19	-0.342216	0.0847337	-4.03873	5.37e-05	0.000819901	ENSMUSG00000018398	ENSMUST00000108987,ENSMUST00000117061,ENSMUST00000120878,ENSMUST00000121334,ENSMUST00000142800,ENSMUST00000145927,ENSMUST00000147912	Septin8	11176	10147	12089	6611	6562	7462
1230.15	-0.228695	0.0805573	-2.83891	0.00452684	0.0238442	ENSMUSG00000018401	ENSMUST00000092802,ENSMUST00000103179,ENSMUST00000119628,ENSMUST00000123105,ENSMUST00000134216,ENSMUST00000146871	Mtmr4	1324	1399	1190	960	776	880
396.73	-0.197319	0.11497	-1.71627	0.086113	0.203292	ENSMUSG00000018405	ENSMUST00000018549,ENSMUST00000139076,ENSMUST00000144104	Mrm1	425	404	505	314	294	301
11750.2	-0.128388	0.0625255	-2.05337	0.0400366	0.117079	ENSMUSG00000018411	ENSMUST00000100347,ENSMUST00000106988,ENSMUST00000106989,ENSMUST00000106992,ENSMUST00000106993,ENSMUST00000126820,ENSMUST00000132245,ENSMUST00000132977,ENSMUST00000138384,ENSMUST00000144836,ENSMUST00000145227,ENSMUST00000146353	Mapt	12437	14045	14586	9882	9952	9407
1320.46	-0.160171	0.108486	-1.47643	0.13983	0.285906	ENSMUSG00000018412	ENSMUST00000018556,ENSMUST00000069188,ENSMUST00000106971,ENSMUST00000106972,ENSMUST00000106977,ENSMUST00000134266	Kansl1	1164	1615	1272	861	871	1093
1796.34	-0.142312	0.0611169	-2.32851	0.0198849	0.0703407	ENSMUSG00000018415	ENSMUST00000070681,ENSMUST00000139477	Gid4	1648	1688	1746	1172	1134	1294
898.88	0.0685011	0.121381	0.56435	0.572516	0.726562	ENSMUSG00000018417	ENSMUST00000018561,ENSMUST00000046390,ENSMUST00000114537,ENSMUST00000114541,ENSMUST00000123299,ENSMUST00000126657,ENSMUST00000126952,ENSMUST00000135125,ENSMUST00000136273,ENSMUST00000136701,ENSMUST00000140731,ENSMUST00000140930,ENSMUST00000144694,ENSMUST00000145367,ENSMUST00000151525	Myo1b	724	954	695	579	545	823
556.307	-0.0561242	0.0860307	-0.652374	0.51416	0.680829	ENSMUSG00000018425	ENSMUST00000018569,ENSMUST00000131798,ENSMUST00000136977,ENSMUST00000148263	Dhx40	538	656	656	430	435	523
699.842	-0.344466	0.0990818	-3.47659	0.00050784	0.00458672	ENSMUSG00000018427	ENSMUST00000018571,ENSMUST00000238921	Ypel2	714	730	768	380	460	520
750.246	-0.0808567	0.0840917	-0.961531	0.336285	0.520779	ENSMUSG00000018428	ENSMUST00000018572,ENSMUST00000107903,ENSMUST00000107904,ENSMUST00000143720,ENSMUST00000153787,ENSMUST00000153961	Akap1	737	845	661	551	499	609
489.494	0.0472098	0.0998428	0.472842	0.636326	0.776234	ENSMUSG00000018433	ENSMUST00000018577,ENSMUST00000106757,ENSMUST00000122966,ENSMUST00000136917,ENSMUST00000139168	Nol11	490	473	536	479	352	382
564.601	-0.0865685	0.0895629	-0.966567	0.33376	0.517896	ENSMUSG00000018442	ENSMUST00000018586,ENSMUST00000108523,ENSMUST00000131340,ENSMUST00000132198,ENSMUST00000140712,ENSMUST00000143850,ENSMUST00000171041	Derl2	530	665	639	455	418	474
1921.73	0.155859	0.0973193	1.60152	0.109262	0.24055	ENSMUSG00000018446	ENSMUST00000078528,ENSMUST00000155371,ENSMUST00000179291	C1qbp	1954	2286	2210	2298	1710	1601
308.336	0.186051	0.101215	1.83818	0.0660355	0.168106	ENSMUSG00000018449	ENSMUST00000018593,ENSMUST00000108529,ENSMUST00000126815,ENSMUST00000129531,ENSMUST00000129540,ENSMUST00000136665,ENSMUST00000146788,ENSMUST00000151608,ENSMUST00000154430,ENSMUST00000167509,ENSMUST00000169965,ENSMUST00000171254,ENSMUST00000178822	Rpain	293	356	373	324	297	285
5149.94	0.0747187	0.0822307	0.908647	0.363536	0.547881	ENSMUSG00000018451	ENSMUST00000156068,ENSMUST00000238695	6330403K07Rik	5482	5430	5522	5001	4369	4161
440.688	-0.774408	0.303968	-2.54766	0.0108447	0.0449903	ENSMUSG00000018459	ENSMUST00000029208,ENSMUST00000109279,ENSMUST00000143136,ENSMUST00000145513,ENSMUST00000147107	Slc13a3	501	469	594	145	204	369
2496.53	-0.160777	0.153835	-1.04513	0.295963	0.477673	ENSMUSG00000018470	ENSMUST00000018614,ENSMUST00000134561,ENSMUST00000142328	Kcnab3	2163	2680	2863	1982	1618	1774
10494.9	-0.0176678	0.102218	-0.172844	0.862774	0.923864	ENSMUSG00000018474	ENSMUST00000092971,ENSMUST00000108661,ENSMUST00000122992,ENSMUST00000128981,ENSMUST00000135909,ENSMUST00000144332,ENSMUST00000144701,ENSMUST00000146930,ENSMUST00000151436,ENSMUST00000154046,ENSMUST00000238797	Chd3	8986	11762	9907	7783	7356	8460
438.076	-0.477427	0.194417	-2.45568	0.0140618	0.0546741	ENSMUSG00000018476	ENSMUST00000094077,ENSMUST00000156562	Kdm6b	405	781	537	336	262	364
1993.28	-0.294099	0.101537	-2.89647	0.00377385	0.0207608	ENSMUSG00000018481	ENSMUST00000018625	Appbp2	2134	1994	2221	1388	1349	1310
72.7609	-0.485663	0.250294	-1.94037	0.052335	0.142051	ENSMUSG00000018500	ENSMUST00000018644	Adora2b	65	61	75	25	41	46
5694.18	0.161707	0.0467072	3.46215	0.000535882	0.00477915	ENSMUSG00000018501	ENSMUST00000018645,ENSMUST00000037575,ENSMUST00000069456,ENSMUST00000101066,ENSMUST00000101067,ENSMUST00000101068,ENSMUST00000124027,ENSMUST00000127471,ENSMUST00000131911,ENSMUST00000141447,ENSMUST00000151498,ENSMUST00000155486,ENSMUST00000155712,ENSMUST00000156740,ENSMUST00000159224,ENSMUST00000159315,ENSMUST00000160171,ENSMUST00000161116,ENSMUST00000161281,ENSMUST00000161288,ENSMUST00000161432,…	Ncor1	5284	5964	6301	5245	4918	5145
588.342	0.311062	0.0854385	3.64077	0.000271819	0.00284717	ENSMUSG00000018507	ENSMUST00000018651,ENSMUST00000102643,ENSMUST00000130569,ENSMUST00000151195,ENSMUST00000153486	Trpv2	541	561	624	587	509	578
891.618	0.117052	0.110045	1.06367	0.287477	0.468161	ENSMUSG00000018509	ENSMUST00000018653,ENSMUST00000123181,ENSMUST00000123542,ENSMUST00000135497,ENSMUST00000138772,ENSMUST00000156349	Cenpv	904	899	1181	813	843	867
870.686	0.213467	0.151816	1.40609	0.159698	0.313945	ENSMUSG00000018537	ENSMUST00000018681,ENSMUST00000103148,ENSMUST00000103149,ENSMUST00000126185,ENSMUST00000134003,ENSMUST00000169807,ENSMUST00000179765	Pcgf2	734	1172	718	852	604	923
581.746	-0.0877344	0.0898706	-0.976231	0.32895	0.512994	ENSMUSG00000018541	ENSMUST00000018685,ENSMUST00000107579,ENSMUST00000124356,ENSMUST00000152395	Cwc25	585	727	694	570	456	446
2549.27	-0.233563	0.0619119	-3.7725	0.00016162	0.00193287	ENSMUSG00000018547	ENSMUST00000018691,ENSMUST00000144012	Pip4k2b	2567	2690	2782	1817	1631	1900
9205.37	-0.0365736	0.0858929	-0.425805	0.67025	0.79922	ENSMUSG00000018548	ENSMUST00000041282,ENSMUST00000139532,ENSMUST00000152637,ENSMUST00000154138	Trim37	9388	8547	10029	6400	7250	7651
135.041	0.42687	0.211595	2.01739	0.0436545	0.124532	ENSMUSG00000018554	ENSMUST00000018698,ENSMUST00000108601,ENSMUST00000130377,ENSMUST00000148395,ENSMUST00000149194	Ybx2	122	178	156	146	115	219
2624.81	-0.00307985	0.0596074	-0.0516689	0.958792	0.978239	ENSMUSG00000018559	ENSMUST00000108593,ENSMUST00000131531,ENSMUST00000138246,ENSMUST00000141623,ENSMUST00000152226	Ctdnep1	2721	3066	3196	2483	2277	2228
1830.39	0.000733646	0.0735967	0.00996847	0.992046	0.994979	ENSMUSG00000018565	ENSMUST00000108594,ENSMUST00000108595,ENSMUST00000123701,ENSMUST00000127437,ENSMUST00000138562,ENSMUST00000142788,ENSMUST00000143175,ENSMUST00000143788,ENSMUST00000147437,ENSMUST00000151766	Elp5	1888	2017	2114	1632	1601	1460
52.4558	0.529795	0.345946	1.53144	0.125661	0.265744	ENSMUSG00000018566	ENSMUST00000018710,ENSMUST00000135437,ENSMUST00000141837,ENSMUST00000142500,ENSMUST00000152487,ENSMUST00000178363,ENSMUST00000178809,ENSMUST00000179298	Slc2a4	41	75	38	98	25	52
8279.94	0.318307	0.0849538	3.74682	0.000179091	0.00208276	ENSMUSG00000018567	ENSMUST00000018711,ENSMUST00000108592,ENSMUST00000139007,ENSMUST00000144443	Gabarap	7571	8666	9900	8818	8869	7622
1406.38	0.0243754	0.0881699	0.276459	0.782195	0.874416	ENSMUSG00000018572	ENSMUST00000018716,ENSMUST00000101526,ENSMUST00000123817,ENSMUST00000133485,ENSMUST00000135814,ENSMUST00000138186,ENSMUST00000141231,ENSMUST00000146789,ENSMUST00000153684	Phf23	1291	1412	1714	1205	1037	1268
1185.21	-0.0208983	0.0725963	-0.28787	0.773446	0.870143	ENSMUSG00000018574	ENSMUST00000018718,ENSMUST00000102574,ENSMUST00000134516,ENSMUST00000137187,ENSMUST00000145478,ENSMUST00000146129,ENSMUST00000156733	Acadvl	1184	1565	1432	1131	958	1125
1413.06	-0.191708	0.0644604	-2.97404	0.00293907	0.0173291	ENSMUSG00000018583	ENSMUST00000018727,ENSMUST00000151790	G3bp1	1597	1733	1905	1194	1147	1236
970.453	0.232449	0.120634	1.92689	0.0539936	0.145208	ENSMUSG00000018585	ENSMUST00000108857,ENSMUST00000138412	Atox1	917	1082	1281	1095	1059	836
222.991	-0.241198	0.194154	-1.2423	0.214126	0.384123	ENSMUSG00000018589	ENSMUST00000058787	Glra2	301	239	241	179	190	148
5316.32	0.318283	0.107875	2.95048	0.00317284	0.0183266	ENSMUSG00000018593	ENSMUST00000018737,ENSMUST00000108858,ENSMUST00000123775,ENSMUST00000125787,ENSMUST00000130642,ENSMUST00000141530,ENSMUST00000213866,ENSMUST00000214685,ENSMUST00000216313	Sparc	4259	5383	4174	5523	3740	4219
422.979	0.222298	0.0924803	2.40373	0.0162286	0.0605641	ENSMUSG00000018599	ENSMUST00000018743,ENSMUST00000146159,ENSMUST00000154890	Mief2	399	492	496	441	392	429
134.176	0.0980193	0.266421	0.367911	0.712939	0.829495	ENSMUSG00000018604	ENSMUST00000018748,ENSMUST00000079719,ENSMUST00000121021,ENSMUST00000145647,ENSMUST00000154680,ENSMUST00000202034	Tbx3	86	172	113	86	71	153
748.152	0.251583	0.138256	1.81969	0.068807	0.173121	ENSMUSG00000018634	ENSMUST00000093925	Crhr1	549	597	768	462	598	714
2316.36	-0.247753	0.127866	-1.9376	0.052672	0.142767	ENSMUSG00000018648	ENSMUST00000018792,ENSMUST00000100705,ENSMUST00000108101,ENSMUST00000138208,ENSMUST00000164891	Dusp14	2426	2143	3016	1549	1637	1806
1073.2	0.339854	0.0781528	4.34859	1.37e-05	0.000293412	ENSMUSG00000018651	ENSMUST00000018795,ENSMUST00000125566,ENSMUST00000134994,ENSMUST00000141852,ENSMUST00000156151	Tada2a	1075	1256	1088	1230	962	1195
142.561	-0.496714	0.279088	-1.77978	0.0751126	0.184257	ENSMUSG00000018654	ENSMUST00000018798,ENSMUST00000048122,ENSMUST00000065433,ENSMUST00000076700,ENSMUST00000126058,ENSMUST00000141436	Ikzf1	158	133	113	56	61	109
1649.44	0.0149008	0.114389	0.130264	0.896357	0.942894	ENSMUSG00000018659	ENSMUST00000018803,ENSMUST00000107629,ENSMUST00000153896	Pnpo	1790	1947	1808	1832	1342	1206
1138.4	-0.0125062	0.0697811	-0.17922	0.857765	0.921512	ENSMUSG00000018661	ENSMUST00000018805,ENSMUST00000063776,ENSMUST00000123085,ENSMUST00000134418,ENSMUST00000137878,ENSMUST00000142069,ENSMUST00000148736,ENSMUST00000152653	Cog1	1234	1333	1288	1070	888	1032
616.078	-0.0646883	0.108669	-0.59528	0.551656	0.710449	ENSMUSG00000018666	ENSMUST00000018810,ENSMUST00000079702,ENSMUST00000093943,ENSMUST00000134585,ENSMUST00000141257	Cbx1	611	740	668	432	492	581
933.079	0.313382	0.0986909	3.17539	0.00149634	0.0105481	ENSMUSG00000018669	ENSMUST00000103152,ENSMUST00000127048,ENSMUST00000130767,ENSMUST00000130774,ENSMUST00000134732,ENSMUST00000144731,ENSMUST00000147573,ENSMUST00000149033,ENSMUST00000153305,ENSMUST00000154289,ENSMUST00000156315	Cdk5rap3	866	1139	902	1116	818	887
274.462	0.0219834	0.128762	0.170729	0.864437	0.924883	ENSMUSG00000018672	ENSMUST00000018816,ENSMUST00000145633,ENSMUST00000147710,ENSMUST00000154191,ENSMUST00000155696	Copz2	243	320	334	231	228	250
1983.41	0.0189022	0.0753792	0.250762	0.801998	0.886833	ENSMUSG00000018677	ENSMUST00000018821,ENSMUST00000107098,ENSMUST00000123688,ENSMUST00000124755,ENSMUST00000128825,ENSMUST00000130436,ENSMUST00000134669,ENSMUST00000141535,ENSMUST00000142097,ENSMUST00000147160,ENSMUST00000147860,ENSMUST00000149777,ENSMUST00000153395,ENSMUST00000154001,ENSMUST00000155104	Slc25a39	1756	2080	2359	1578	1611	1696
338.353	-0.291682	0.1228	-2.37526	0.0175365	0.0642019	ENSMUSG00000018678	ENSMUST00000062652,ENSMUST00000107623,ENSMUST00000107624	Sp2	347	422	404	272	197	281
326.344	0.22407	0.10538	2.1263	0.033478	0.102671	ENSMUSG00000018697	ENSMUST00000018841,ENSMUST00000127042,ENSMUST00000141093,ENSMUST00000148434	Aatf	323	373	369	378	271	324
12420.5	0.0223098	0.0593921	0.375636	0.707188	0.825572	ENSMUSG00000018707	ENSMUST00000018851,ENSMUST00000107660,ENSMUST00000166185,ENSMUST00000166323,ENSMUST00000167395,ENSMUST00000170024,ENSMUST00000171535,ENSMUST00000172218	Dync1h1	13196	14485	14902	11504	10522	11753
236.793	0.0286681	0.128948	0.222323	0.824062	0.901153	ENSMUSG00000018733	ENSMUST00000018877,ENSMUST00000108146,ENSMUST00000136369,ENSMUST00000153487,ENSMUST00000175741,ENSMUST00000176374,ENSMUST00000176518	Pex12	260	235	252	203	197	196
2601.94	-0.155064	0.0897971	-1.72682	0.0841999	0.200016	ENSMUSG00000018736	ENSMUST00000018880,ENSMUST00000101017,ENSMUST00000108672,ENSMUST00000127469,ENSMUST00000143899,ENSMUST00000144300	Ndel1	2708	2709	3249	2231	1927	1921
231.599	0.17997	0.139494	1.29016	0.196993	0.362942	ENSMUSG00000018740	ENSMUST00000018884,ENSMUST00000102606,ENSMUST00000136520	Slc25a35	168	254	211	163	194	200
3242.16	-0.0975564	0.0671221	-1.45342	0.146108	0.294507	ENSMUSG00000018750	ENSMUST00000108638,ENSMUST00000108639,ENSMUST00000108640,ENSMUST00000108642,ENSMUST00000132528,ENSMUST00000153943,ENSMUST00000156932	Zbtb4	2853	3175	3173	2162	2296	2240
135.104	0.320056	0.19575	1.63502	0.102045	0.229021	ENSMUSG00000018752	ENSMUST00000108649,ENSMUST00000174159,ENSMUST00000180587	Tnfsfm13	94	119	103	97	93	118
1056.07	-0.0498762	0.078347	-0.636607	0.524381	0.688774	ENSMUSG00000018761	ENSMUST00000018905,ENSMUST00000125389,ENSMUST00000127118,ENSMUST00000129224,ENSMUST00000137288,ENSMUST00000139155,ENSMUST00000148242,ENSMUST00000149764,ENSMUST00000153217,ENSMUST00000155200	Mpdu1	982	1226	1060	895	800	765
3647.61	0.0255538	0.0734479	0.347918	0.727902	0.839953	ENSMUSG00000018765	ENSMUST00000018909,ENSMUST00000125586,ENSMUST00000125989,ENSMUST00000132742,ENSMUST00000139605,ENSMUST00000155513	Fxr2	3649	4299	4286	3665	2831	3236
4840.29	0.225902	0.098921	2.28366	0.0223914	0.0765298	ENSMUSG00000018770	ENSMUST00000018914,ENSMUST00000111996,ENSMUST00000131045,ENSMUST00000142768,ENSMUST00000155474	Atp5g3	4795	5739	6063	5693	4994	4410
476.041	-0.148873	0.31136	-0.47814	0.632551	0.773261	ENSMUSG00000018774	ENSMUST00000018918,ENSMUST00000108654,ENSMUST00000154124	Cd68	477	456	418	394	288	274
1331.9	-0.101192	0.0643629	-1.57221	0.115903	0.250713	ENSMUSG00000018796	ENSMUST00000034046,ENSMUST00000110371,ENSMUST00000110372,ENSMUST00000128746,ENSMUST00000130563,ENSMUST00000133161,ENSMUST00000135955,ENSMUST00000152423,ENSMUST00000210929,ENSMUST00000211289,ENSMUST00000211644	Acsl1	1385	1440	1428	1076	942	1084
746.018	-0.253221	0.106473	-2.37827	0.017394	0.0639352	ENSMUSG00000018800	ENSMUST00000043961,ENSMUST00000124714,ENSMUST00000127318,ENSMUST00000134721,ENSMUST00000148984	Abca5	728	714	808	554	439	485
264.486	0.263331	0.144323	1.8246	0.068062	0.171884	ENSMUSG00000018809	ENSMUST00000044530,ENSMUST00000135774,ENSMUST00000145888,ENSMUST00000157055	Smyd4	271	335	285	333	263	238
295.099	-0.182783	0.164106	-1.11381	0.265362	0.443748	ENSMUSG00000018819	ENSMUST00000018963,ENSMUST00000038946,ENSMUST00000105966,ENSMUST00000105967,ENSMUST00000105968,ENSMUST00000126149,ENSMUST00000128986,ENSMUST00000132956,ENSMUST00000140626,ENSMUST00000142408,ENSMUST00000149521,ENSMUST00000156960	Lsp1	345	346	299	271	224	187
1979.41	0.18573	0.0825947	2.24869	0.0245319	0.0819499	ENSMUSG00000018820	ENSMUST00000099443,ENSMUST00000164455,ENSMUST00000164460,ENSMUST00000165783,ENSMUST00000166788,ENSMUST00000168130,ENSMUST00000169536,ENSMUST00000170184	Zfyve27	2011	2452	2077	2148	1669	2001
872.323	0.264428	0.110636	2.39008	0.0168445	0.0622969	ENSMUSG00000018821	ENSMUST00000018965,ENSMUST00000161873	Avpi1	856	929	1148	1005	891	849
27.2039	-0.3112	0.383092	-0.812338	0.416598	0.599801	ENSMUSG00000018822	ENSMUST00000018966	Sfrp5	17	29	23	10	20	13
609.682	-0.00485599	0.162841	-0.0298205	0.97621	0.986523	ENSMUSG00000018830	ENSMUST00000090287,ENSMUST00000230397,ENSMUST00000230643,ENSMUST00000231567	Myh11	616	674	656	518	396	609
475.91	0.0269777	0.0975815	0.276463	0.782192	0.874416	ENSMUSG00000018841	ENSMUST00000018985,ENSMUST00000021033,ENSMUST00000092844,ENSMUST00000100718,ENSMUST00000135963,ENSMUST00000146053	Rad51d	489	513	473	414	399	360
58.0487	0.175107	0.238753	0.733424	0.4633	0.640277	ENSMUSG00000018845	ENSMUST00000018989,ENSMUST00000108160,ENSMUST00000125499,ENSMUST00000142336,ENSMUST00000164945	Unc45b	62	78	59	49	46	81
817.177	-0.367338	0.121257	-3.02941	0.00245031	0.0151453	ENSMUSG00000018846	ENSMUST00000018990	Pank3	757	746	629	373	459	459
1536.37	0.186826	0.0900377	2.07497	0.0379891	0.11264	ENSMUSG00000018848	ENSMUST00000018992,ENSMUST00000137815,ENSMUST00000143205,ENSMUST00000165817,ENSMUST00000166122	Rars	1683	1777	1913	1910	1449	1422
2089.31	-0.532388	0.102338	-5.20224	1.97e-07	1.05e-05	ENSMUSG00000018849	ENSMUST00000018993,ENSMUST00000127086,ENSMUST00000131001	Wwc1	2227	2345	2438	1218	1202	1367
1694.71	0.212651	0.085621	2.48363	0.0130052	0.0514764	ENSMUSG00000018858	ENSMUST00000021079,ENSMUST00000103036,ENSMUST00000106539,ENSMUST00000122946,ENSMUST00000128632,ENSMUST00000133192,ENSMUST00000134386,ENSMUST00000135619,ENSMUST00000153983,ENSMUST00000155134	Mrpl58	1681	1858	1924	1834	1621	1480
394.702	0.160726	0.139397	1.15301	0.248906	0.425484	ENSMUSG00000018861	ENSMUST00000021078,ENSMUST00000139437,ENSMUST00000147500,ENSMUST00000155130	Fdxr	379	498	471	441	316	421
15147.3	-0.0662507	0.0749563	-0.883857	0.376773	0.561365	ENSMUSG00000018865	ENSMUST00000082365,ENSMUST00000229826	Sult4a1	17159	17341	18240	14443	12601	12322
1425.17	0.1156	0.0769926	1.50144	0.133242	0.277121	ENSMUSG00000018882	ENSMUST00000019026,ENSMUST00000132168	Mrpl45	1508	1646	1804	1503	1338	1350
285.166	0.538961	0.254335	2.1191	0.0340822	0.104033	ENSMUSG00000018899	ENSMUST00000019043,ENSMUST00000108920,ENSMUST00000108922,ENSMUST00000123376,ENSMUST00000128336,ENSMUST00000133291,ENSMUST00000138913,ENSMUST00000140866,ENSMUST00000142221,ENSMUST00000153054	Irf1	243	211	207	212	268	271
351.955	0.200185	0.115114	1.73902	0.082031	0.196359	ENSMUSG00000018900	ENSMUST00000019044,ENSMUST00000136307,ENSMUST00000152084	Slc22a5	344	454	349	338	345	343
289.042	-0.0309364	0.116548	-0.26544	0.79067	0.879167	ENSMUSG00000018906	ENSMUST00000019050,ENSMUST00000093107,ENSMUST00000125132,ENSMUST00000125651,ENSMUST00000126840,ENSMUST00000129499,ENSMUST00000135596,ENSMUST00000135653,ENSMUST00000138477,ENSMUST00000139315,ENSMUST00000141258,ENSMUST00000142583,ENSMUST00000151218,ENSMUST00000155299,ENSMUST00000174616	P4ha2	318	429	328	299	232	291
6692.65	-0.275484	0.0649044	-4.24447	2.19e-05	0.000416858	ENSMUSG00000018909	ENSMUST00000032995,ENSMUST00000098266,ENSMUST00000159642,ENSMUST00000161268,ENSMUST00000161525,ENSMUST00000162043,ENSMUST00000162290,ENSMUST00000162404,ENSMUST00000162933,ENSMUST00000179755	Arrb1	6365	7088	7296	4457	4329	4584
81.0249	-0.418172	0.573949	-0.728588	0.466254	0.642262	ENSMUSG00000018920	ENSMUST00000019064,ENSMUST00000126391,ENSMUST00000154475	Cxcl16	97	57	92	42	37	67
896.241	0.223581	0.0876743	2.55013	0.0107682	0.0447768	ENSMUSG00000018921	ENSMUST00000019065,ENSMUST00000135148	Pelp1	822	1115	980	951	801	903
273.031	0.160614	0.113504	1.41505	0.157054	0.310193	ENSMUSG00000018923	ENSMUST00000019067,ENSMUST00000151013,ENSMUST00000152348	Med11	265	322	333	236	285	279
104.436	-0.231157	0.297639	-0.776636	0.437374	0.618521	ENSMUSG00000018927	ENSMUST00000019071,ENSMUST00000138145,ENSMUST00000150243	Ccl6	127	103	114	74	85	70
326.358	-0.241453	0.123533	-1.95456	0.0506354	0.139054	ENSMUSG00000018931	ENSMUST00000019075,ENSMUST00000143800	Natd1	327	319	324	204	187	252
414.395	0.167867	0.124575	1.34752	0.177812	0.33817	ENSMUSG00000018932	ENSMUST00000019076,ENSMUST00000126043,ENSMUST00000130269,ENSMUST00000137609,ENSMUST00000137739,ENSMUST00000145828	Map2k3	404	494	434	485	318	368
35744.6	-0.156405	0.0949294	-1.6476	0.0994358	0.224878	ENSMUSG00000018965	ENSMUST00000019109,ENSMUST00000136667,ENSMUST00000138261,ENSMUST00000199651	Ywhah	40982	38009	45678	28648	28190	30651
953.447	0.0193457	0.0852274	0.226989	0.820432	0.898687	ENSMUSG00000018974	ENSMUST00000019118,ENSMUST00000196738,ENSMUST00000196778,ENSMUST00000197041,ENSMUST00000198097,ENSMUST00000198246,ENSMUST00000198556	Sart3	942	1157	1049	874	738	880
23.8492	0.369869	0.393078	0.940956	0.346727	0.531152	ENSMUSG00000018983	ENSMUST00000061721,ENSMUST00000149750	E2f2	18	23	27	17	29	22
256.233	-0.0501166	0.117412	-0.426843	0.669494	0.798459	ENSMUSG00000018995	ENSMUST00000044466,ENSMUST00000107159,ENSMUST00000122835,ENSMUST00000149204,ENSMUST00000150681,ENSMUST00000206109	Nars2	261	326	296	195	232	237
1521.04	-0.359051	0.0714869	-5.02262	5.1e-07	2.24e-05	ENSMUSG00000018999	ENSMUST00000019143,ENSMUST00000138250,ENSMUST00000145857,ENSMUST00000146514	Slc35b4	1730	1716	1847	1150	1019	1058
216.39	0.163717	0.118803	1.37806	0.168185	0.325099	ENSMUSG00000019027	ENSMUST00000048603,ENSMUST00000228429	Dnah1	208	228	210	180	186	199
2894.91	0.0481446	0.0581168	0.828411	0.407438	0.590973	ENSMUSG00000019039	ENSMUST00000019183,ENSMUST00000191881,ENSMUST00000191897,ENSMUST00000192518,ENSMUST00000192651,ENSMUST00000193044,ENSMUST00000193427,ENSMUST00000193846,ENSMUST00000195249	Dalrd3	3003	3803	3612	2882	2520	3002
6643.14	0.36544	0.0878234	4.16108	3.17e-05	0.000548653	ENSMUSG00000019054	ENSMUST00000019198,ENSMUST00000111094,ENSMUST00000111097,ENSMUST00000138610,ENSMUST00000147557,ENSMUST00000152658	Fis1	6139	7636	7568	7946	7046	6390
519.416	-0.164598	0.114966	-1.43171	0.152228	0.303154	ENSMUSG00000019055	ENSMUST00000019199,ENSMUST00000105712,ENSMUST00000124041,ENSMUST00000124292,ENSMUST00000132075,ENSMUST00000149129	Plod1	490	561	587	364	351	426
368.647	0.142448	0.102744	1.38644	0.165613	0.321761	ENSMUSG00000019066	ENSMUST00000115351,ENSMUST00000119055,ENSMUST00000122211,ENSMUST00000128442,ENSMUST00000154019	Rab3d	349	341	370	325	285	305
138.313	0.184963	0.142272	1.30006	0.193581	0.358473	ENSMUSG00000019080	ENSMUST00000019224,ENSMUST00000229018,ENSMUST00000229098,ENSMUST00000230468	Mfsd3	147	164	161	162	131	126
4534.5	-0.147124	0.0914222	-1.60928	0.107555	0.237954	ENSMUSG00000019082	ENSMUST00000019226,ENSMUST00000106006,ENSMUST00000106007,ENSMUST00000124266,ENSMUST00000132635,ENSMUST00000133021,ENSMUST00000133206,ENSMUST00000136354,ENSMUST00000138865,ENSMUST00000140602,ENSMUST00000144174,ENSMUST00000148100,ENSMUST00000150026,ENSMUST00000153190,ENSMUST00000156002,ENSMUST00000172654,ENSMUST00000174095,ENSMUST00000184518,ENSMUST00000201072,ENSMUST00000201127,ENSMUST00000201558,…	Slc25a22	5172	5429	5617	4191	3496	3768
10017.1	0.210136	0.0583814	3.59937	0.000318995	0.0032247	ENSMUSG00000019087	ENSMUST00000019231,ENSMUST00000114171,ENSMUST00000124797,ENSMUST00000135914,ENSMUST00000136056,ENSMUST00000144075,ENSMUST00000144506,ENSMUST00000147275,ENSMUST00000147900,ENSMUST00000154630	Atp6ap1	9824	10172	11480	10189	9118	9117
59.0878	0.447918	0.229597	1.95089	0.0510707	0.139676	ENSMUSG00000019088	ENSMUST00000019232,ENSMUST00000075821,ENSMUST00000114189,ENSMUST00000119361,ENSMUST00000128763,ENSMUST00000148882,ENSMUST00000239445,ENSMUST00000239458	Dnase1l1	49	57	43	55	46	58
49.7778	0.638777	0.275768	2.31636	0.0205388	0.0720173	ENSMUSG00000019102	ENSMUST00000019246,ENSMUST00000108716,ENSMUST00000147792	Aldh3a1	37	32	43	50	49	37
106.527	-0.318371	0.207926	-1.53117	0.125726	0.26581	ENSMUSG00000019122	ENSMUST00000019266,ENSMUST00000136131	Ccl9	122	124	148	69	91	86
4443.59	-0.471404	0.0919526	-5.1266	2.95e-07	1.48e-05	ENSMUSG00000019124	ENSMUST00000019268,ENSMUST00000124325,ENSMUST00000129744,ENSMUST00000140235,ENSMUST00000203800,ENSMUST00000205108	Scrn1	5264	4659	5047	3027	2786	2640
5375.4	-0.202246	0.0719579	-2.81062	0.00494458	0.0252506	ENSMUSG00000019132	ENSMUST00000019276,ENSMUST00000155575	BC005537	5809	6530	6143	4454	4254	3805
1194.85	0.209475	0.108043	1.93881	0.0525242	0.142441	ENSMUSG00000019139	ENSMUST00000019283,ENSMUST00000209285,ENSMUST00000209751,ENSMUST00000210005,ENSMUST00000210358,ENSMUST00000210878,ENSMUST00000211117,ENSMUST00000211501,ENSMUST00000211773	Isyna1	1119	1406	1375	1161	947	1421
603.17	0.130998	0.0877923	1.49214	0.135664	0.280549	ENSMUSG00000019143	ENSMUST00000019287,ENSMUST00000124204,ENSMUST00000131952,ENSMUST00000134122,ENSMUST00000145876,ENSMUST00000152954,ENSMUST00000155842	Hars2	615	730	685	653	510	574
3752.8	-0.515496	0.0838223	-6.14987	7.75e-10	1.2e-07	ENSMUSG00000019146	ENSMUST00000019290	Cacng2	4315	4753	4978	2542	2546	2570
2204.04	0.406685	0.0968085	4.20093	2.66e-05	0.000484094	ENSMUSG00000019158	ENSMUST00000019302,ENSMUST00000209536	Tmem160	2171	2457	2909	2904	2450	2433
4376.47	-0.048015	0.0655764	-0.7322	0.464046	0.640861	ENSMUSG00000019173	ENSMUST00000019317,ENSMUST00000107364,ENSMUST00000155500,ENSMUST00000155843	Rab5c	4140	4547	4187	3420	3126	3178
8307.63	0.175055	0.0891528	1.96353	0.0495841	0.136797	ENSMUSG00000019179	ENSMUST00000019323,ENSMUST00000130795,ENSMUST00000138101,ENSMUST00000143747,ENSMUST00000196285,ENSMUST00000197909,ENSMUST00000200556	Mdh2	8662	9296	9771	9728	7647	7072
1724.63	0.0379908	0.0640516	0.593129	0.553095	0.711872	ENSMUSG00000019188	ENSMUST00000079247,ENSMUST00000089059,ENSMUST00000109825,ENSMUST00000125366,ENSMUST00000129439,ENSMUST00000148156	H13	1811	2013	1843	1543	1390	1616
1645.15	-0.110355	0.0731593	-1.50843	0.131446	0.274518	ENSMUSG00000019189	ENSMUST00000019333,ENSMUST00000101327,ENSMUST00000124959,ENSMUST00000127907,ENSMUST00000129676,ENSMUST00000150257	Rnf145	1727	1593	1634	1195	1125	1276
20216	-0.271792	0.101778	-2.67043	0.00757546	0.0347327	ENSMUSG00000019194	ENSMUST00000098548,ENSMUST00000211923,ENSMUST00000211945	Scn1b	20896	22220	24526	16890	13718	13135
12477.9	0.269322	0.0970848	2.77409	0.0055357	0.0274359	ENSMUSG00000019210	ENSMUST00000019354,ENSMUST00000203432,ENSMUST00000203527,ENSMUST00000203783,ENSMUST00000204699,ENSMUST00000205049	Atp6v1e1	13233	13598	14989	14779	12863	11687
53.2759	0.532589	0.253083	2.1044	0.0353432	0.107107	ENSMUSG00000019214	ENSMUST00000048054,ENSMUST00000167940,ENSMUST00000168060,ENSMUST00000168914,ENSMUST00000169767,ENSMUST00000170070,ENSMUST00000170575,ENSMUST00000237158	Chtf18	44	59	36	44	49	64
1297.11	0.752721	0.327674	2.29716	0.0216094	0.0746476	ENSMUSG00000019232	ENSMUST00000072271,ENSMUST00000163620,ENSMUST00000166187,ENSMUST00000170664,ENSMUST00000172432,ENSMUST00000199940	Etnppl	987	1530	882	1925	1484	1034
1051.73	0.154121	0.0893701	1.72453	0.0846122	0.20069	ENSMUSG00000019235	ENSMUST00000019379,ENSMUST00000221972,ENSMUST00000222232,ENSMUST00000223399	Rps6kl1	1078	1255	1096	1054	938	987
4220.11	0.169762	0.0680636	2.49417	0.0126253	0.050356	ENSMUSG00000019254	ENSMUST00000013886,ENSMUST00000124248,ENSMUST00000125220,ENSMUST00000127329,ENSMUST00000133374,ENSMUST00000134738,ENSMUST00000136863,ENSMUST00000145689,ENSMUST00000147679,ENSMUST00000153101,ENSMUST00000154710	Ppp1r12c	4104	5066	5013	4540	3662	4253
202.811	-0.17229	0.136181	-1.26516	0.205816	0.373768	ENSMUSG00000019256	ENSMUST00000110811,ENSMUST00000116436,ENSMUST00000173414	Ahr	199	198	214	142	150	131
1880.19	0.159188	0.0843427	1.8874	0.0591072	0.154935	ENSMUSG00000019261	ENSMUST00000019405,ENSMUST00000211880,ENSMUST00000211910,ENSMUST00000212143,ENSMUST00000212227,ENSMUST00000212511,ENSMUST00000212544,ENSMUST00000212697,ENSMUST00000212823,ENSMUST00000213001,ENSMUST00000213083	Map1s	1835	2119	2112	2002	1537	1757
641.536	-0.0501879	0.0859923	-0.583633	0.559467	0.716881	ENSMUSG00000019295	ENSMUST00000019439,ENSMUST00000125527,ENSMUST00000140931,ENSMUST00000200849	Tmem129	642	620	715	477	487	528
358.452	0.0171567	0.111621	0.153705	0.877842	0.932531	ENSMUSG00000019297	ENSMUST00000019441,ENSMUST00000227300	Nop9	407	388	446	326	299	358
13687.7	-0.195969	0.0781943	-2.50618	0.0122044	0.0492053	ENSMUSG00000019302	ENSMUST00000044721,ENSMUST00000092663,ENSMUST00000103110,ENSMUST00000127810,ENSMUST00000134919,ENSMUST00000139619,ENSMUST00000139857,ENSMUST00000151554,ENSMUST00000154896,ENSMUST00000168757	Atp6v0a1	15375	16652	17184	12963	10046	10588
68.0992	-0.0256581	0.207265	-0.123793	0.901479	0.94565	ENSMUSG00000019303	ENSMUST00000019447,ENSMUST00000126386,ENSMUST00000134520,ENSMUST00000142545	Psmc3ip	82	89	92	71	77	53
67.8701	0.618581	0.264935	2.33485	0.0195514	0.0694288	ENSMUSG00000019312	ENSMUST00000019456,ENSMUST00000127914,ENSMUST00000129034,ENSMUST00000132771,ENSMUST00000133419,ENSMUST00000156328	Grb7	53	83	62	97	67	73
45.8268	0.497773	0.266254	1.86954	0.0615473	0.1596	ENSMUSG00000019320	ENSMUST00000019464,ENSMUST00000123026,ENSMUST00000124864,ENSMUST00000126342,ENSMUST00000141095,ENSMUST00000141522,ENSMUST00000150313,ENSMUST00000152527	Noxo1	33	49	44	48	36	55
54.5703	-0.119626	0.25222	-0.474293	0.635291	0.775396	ENSMUSG00000019326	ENSMUST00000017316,ENSMUST00000103105	Aoc3	62	59	69	43	39	55
697.126	0.164713	0.112445	1.46484	0.142964	0.290391	ENSMUSG00000019338	ENSMUST00000019482,ENSMUST00000126222,ENSMUST00000128438,ENSMUST00000132195,ENSMUST00000137799,ENSMUST00000146169,ENSMUST00000147022,ENSMUST00000149747	Zfp687	631	752	619	744	497	515
130.171	0.292885	0.255697	1.14544	0.252028	0.429283	ENSMUSG00000019359	ENSMUST00000019503,ENSMUST00000113744,ENSMUST00000144912,ENSMUST00000151572,ENSMUST00000156336	Gdpd2	93	121	125	66	109	148
2176.65	0.256283	0.0772427	3.3179	0.000906982	0.00722945	ENSMUSG00000019362	ENSMUST00000019506	D8Ertd738e	2158	2517	2781	2235	2379	2310
37128.7	-0.02873	0.0530669	-0.541392	0.588237	0.739136	ENSMUSG00000019370	ENSMUST00000019514,ENSMUST00000172594,ENSMUST00000173139,ENSMUST00000173557	Calm3	35932	37720	37924	28249	28205	28913
1738.36	0.136504	0.092992	1.46791	0.142129	0.289055	ENSMUSG00000019373	ENSMUST00000019517,ENSMUST00000124101,ENSMUST00000126489,ENSMUST00000130027,ENSMUST00000133652,ENSMUST00000136901,ENSMUST00000141415,ENSMUST00000156837	Cops3	1759	1903	1920	1807	1509	1476
13430.4	0.221105	0.0537995	4.10979	3.96e-05	0.000651971	ENSMUSG00000019428	ENSMUST00000075491,ENSMUST00000119353,ENSMUST00000119425,ENSMUST00000119698,ENSMUST00000123052,ENSMUST00000125741,ENSMUST00000126613,ENSMUST00000128513,ENSMUST00000134299,ENSMUST00000134893,ENSMUST00000144766	Fkbp8	13535	15501	15848	15094	12828	12888
5203.85	0.212938	0.0732282	2.90787	0.00363897	0.0202328	ENSMUSG00000019432	ENSMUST00000068056,ENSMUST00000172549,ENSMUST00000173731,ENSMUST00000174164,ENSMUST00000174757,ENSMUST00000174795	Ddx39b	5239	6643	5788	6003	4664	5329
2572.68	0.0500354	0.0651527	0.767971	0.442504	0.623131	ENSMUSG00000019433	ENSMUST00000019577,ENSMUST00000211985,ENSMUST00000212463	Gipc1	2605	2919	3175	2529	2233	2262
645.896	-0.0531765	0.138894	-0.382858	0.701825	0.822944	ENSMUSG00000019437	ENSMUST00000092880,ENSMUST00000098545,ENSMUST00000108338,ENSMUST00000127587,ENSMUST00000140379,ENSMUST00000141578,ENSMUST00000145507,ENSMUST00000147819	Tlcd1	502	558	568	308	427	487
604.624	0.370623	0.11907	3.11265	0.00185417	0.0123667	ENSMUSG00000019461	ENSMUST00000019605,ENSMUST00000108632,ENSMUST00000108633,ENSMUST00000152566	Plscr3	488	696	533	645	466	624
120.647	0.272545	0.207229	1.31519	0.188447	0.351805	ENSMUSG00000019464	ENSMUST00000019608,ENSMUST00000159935,ENSMUST00000212519	Ptger1	114	157	105	129	87	140
6543.06	0.0828625	0.0811075	1.02164	0.306952	0.489799	ENSMUSG00000019467	ENSMUST00000019611,ENSMUST00000167353,ENSMUST00000218478,ENSMUST00000218587,ENSMUST00000218654,ENSMUST00000218864,ENSMUST00000219245,ENSMUST00000219428,ENSMUST00000219587,ENSMUST00000219649,ENSMUST00000220295,ENSMUST00000222006	Arhgef25	6849	7496	7554	6668	5137	6365
1436.03	0.345568	0.094008	3.67594	0.000236975	0.00254716	ENSMUSG00000019470	ENSMUST00000019614,ENSMUST00000159235,ENSMUST00000159548,ENSMUST00000159909,ENSMUST00000163038	Xab2	1382	1796	1554	1840	1345	1511
3819.48	0.0333517	0.073556	0.453419	0.650247	0.785596	ENSMUSG00000019471	ENSMUST00000019615,ENSMUST00000215296,ENSMUST00000215866	Cdc37	4048	4207	4559	3884	3188	3176
2445.34	0.366086	0.113231	3.23308	0.00122463	0.00906681	ENSMUSG00000019478	ENSMUST00000117702,ENSMUST00000118535,ENSMUST00000212846	Rab4a	2280	2845	2727	3343	2334	2219
280.597	0.277484	0.124787	2.22367	0.0261709	0.0858086	ENSMUSG00000019487	ENSMUST00000019631,ENSMUST00000224152,ENSMUST00000224261,ENSMUST00000224586,ENSMUST00000224885,ENSMUST00000224904,ENSMUST00000224947,ENSMUST00000225523,ENSMUST00000225664	Trip10	232	297	287	266	213	294
3371.33	0.113133	0.0893395	1.26632	0.205398	0.373096	ENSMUSG00000019494	ENSMUST00000019638,ENSMUST00000110951,ENSMUST00000127881,ENSMUST00000132639,ENSMUST00000154867	Cops6	3504	3488	3919	3331	3104	2770
67575.2	0.230156	0.0746963	3.08122	0.00206151	0.0133109	ENSMUSG00000019505	ENSMUST00000019649,ENSMUST00000136938	Ubb	68925	74527	81938	78823	64556	62985
633.094	0.0542606	0.113776	0.47691	0.633427	0.774028	ENSMUSG00000019518	ENSMUST00000019662,ENSMUST00000134100,ENSMUST00000142687,ENSMUST00000143241,ENSMUST00000151318,ENSMUST00000155745,ENSMUST00000157031	Ap4m1	646	839	758	600	511	709
767.854	-0.0586576	0.0980096	-0.598488	0.549514	0.70849	ENSMUSG00000019528	ENSMUST00000118015,ENSMUST00000135475,ENSMUST00000178328,ENSMUST00000184552	Gyg	905	789	909	608	707	636
197.563	-0.0325823	0.185656	-0.175498	0.860688	0.923024	ENSMUSG00000019539	ENSMUST00000019683,ENSMUST00000209761,ENSMUST00000210355,ENSMUST00000210469,ENSMUST00000210527,ENSMUST00000210615,ENSMUST00000210734,ENSMUST00000211352,ENSMUST00000211760	Rcn3	195	198	256	174	136	187
2458.29	-0.163471	0.0771026	-2.12017	0.0339916	0.103838	ENSMUSG00000019558	ENSMUST00000033752,ENSMUST00000114464,ENSMUST00000114465,ENSMUST00000114467,ENSMUST00000146796,ENSMUST00000164449,ENSMUST00000166200,ENSMUST00000167828,ENSMUST00000168764,ENSMUST00000168831,ENSMUST00000170574,ENSMUST00000170614,ENSMUST00000171398	Slc6a8	2339	2850	2705	1976	1717	1803
118.1	0.196452	0.179047	1.09721	0.27255	0.451176	ENSMUSG00000019564	ENSMUST00000019708,ENSMUST00000105376,ENSMUST00000105377,ENSMUST00000131118,ENSMUST00000135005	Arid3a	96	131	92	91	75	120
165.434	-0.823124	0.244188	-3.37087	0.000749321	0.0061811	ENSMUSG00000019577	ENSMUST00000019721,ENSMUST00000134068,ENSMUST00000203347	Pdk4	220	386	182	158	95	94
4132.21	0.249431	0.0675742	3.69122	0.000223184	0.00242836	ENSMUSG00000019578	ENSMUST00000019722,ENSMUST00000132804,ENSMUST00000134441,ENSMUST00000139371,ENSMUST00000146467,ENSMUST00000151943,ENSMUST00000153947	Ubxn6	4077	4474	4853	4378	4180	3851
1061.96	0.153077	0.0840419	1.82143	0.0685409	0.172675	ENSMUSG00000019579	ENSMUST00000019723,ENSMUST00000140885,ENSMUST00000151093	Mydgf	1077	1187	1348	1050	1089	986
1759.09	-0.107191	0.100713	-1.06433	0.28718	0.467852	ENSMUSG00000019590	ENSMUST00000019734,ENSMUST00000143251,ENSMUST00000146607,ENSMUST00000150563,ENSMUST00000183493,ENSMUST00000184086,ENSMUST00000184269	Cyb561	2164	2021	2280	1899	1447	1354
726.642	-0.114637	0.0968753	-1.18334	0.236673	0.411875	ENSMUSG00000019647	ENSMUST00000019791,ENSMUST00000076043,ENSMUST00000115449,ENSMUST00000123228,ENSMUST00000126684,ENSMUST00000135790,ENSMUST00000141224,ENSMUST00000144223,ENSMUST00000151382,ENSMUST00000156422	Sema6a	624	792	757	539	468	559
1059.24	0.252317	0.0667357	3.78084	0.0001563	0.00188515	ENSMUSG00000019659	ENSMUST00000019803,ENSMUST00000195979,ENSMUST00000196092,ENSMUST00000196347,ENSMUST00000196542,ENSMUST00000198077,ENSMUST00000199611,ENSMUST00000199687,ENSMUST00000200296,ENSMUST00000200550	Ccdc12	1104	1261	1242	1177	1126	1045
410.803	0.268079	0.102846	2.60659	0.00914478	0.0398333	ENSMUSG00000019689	ENSMUST00000019833,ENSMUST00000147651	Fmc1	347	429	498	406	380	409
2057.12	-0.378844	0.0874644	-4.33141	1.48e-05	0.00031037	ENSMUSG00000019699	ENSMUST00000019843,ENSMUST00000111159,ENSMUST00000111160,ENSMUST00000211158	Akt3	2207	1957	2104	1213	1292	1265
1324.36	0.145592	0.0827181	1.7601	0.0783904	0.189975	ENSMUSG00000019710	ENSMUST00000019854,ENSMUST00000119968,ENSMUST00000121048,ENSMUST00000121920,ENSMUST00000137775,ENSMUST00000152287	Mrpl24	1384	1557	1709	1248	1379	1376
1462.33	0.0277404	0.0649394	0.427173	0.669253	0.798306	ENSMUSG00000019715	ENSMUST00000019859,ENSMUST00000123608,ENSMUST00000124687,ENSMUST00000127390,ENSMUST00000148983,ENSMUST00000149730,ENSMUST00000154490	Gle1	1484	1711	1635	1481	1103	1267
78.4597	0.238578	0.196806	1.21225	0.225416	0.398303	ENSMUSG00000019718	ENSMUST00000019862,ENSMUST00000124405,ENSMUST00000138029	L3hypdh	76	92	71	86	54	81
1399.05	-0.0135864	0.118552	-0.114602	0.90876	0.949629	ENSMUSG00000019726	ENSMUST00000110559,ENSMUST00000220937,ENSMUST00000221483,ENSMUST00000221587,ENSMUST00000221717,ENSMUST00000223053,ENSMUST00000223527,ENSMUST00000231064	Lyst	1468	1800	1649	1486	1092	1229
1180.73	-0.279346	0.0969392	-2.88166	0.00395582	0.0214967	ENSMUSG00000019731	ENSMUST00000141352,ENSMUST00000152080	Slc35e1	1266	1204	1360	765	876	820
27.8731	0.159412	0.326407	0.488384	0.625278	0.767443	ENSMUSG00000019732	ENSMUST00000019876,ENSMUST00000109974	Calr3	27	28	26	32	16	23
239.202	0.402915	0.191179	2.10753	0.0350714	0.10649	ENSMUSG00000019734	ENSMUST00000038743,ENSMUST00000121743,ENSMUST00000130689,ENSMUST00000136678,ENSMUST00000144751,ENSMUST00000145034,ENSMUST00000148313	Tmc4	201	246	354	294	211	323
104.89	-0.00647941	0.211271	-0.0306687	0.975534	0.986328	ENSMUSG00000019737	ENSMUST00000054594,ENSMUST00000175672,ENSMUST00000175902,ENSMUST00000176006,ENSMUST00000176071,ENSMUST00000176232,ENSMUST00000176253,ENSMUST00000176304,ENSMUST00000176504,ENSMUST00000176536,ENSMUST00000176571,ENSMUST00000176789,ENSMUST00000176965,ENSMUST00000176984,ENSMUST00000177078,ENSMUST00000177257,ENSMUST00000177395	Syne4	98	123	147	81	81	124
917.459	0.362323	0.0935763	3.87196	0.000107965	0.00141005	ENSMUSG00000019738	ENSMUST00000019882,ENSMUST00000108192,ENSMUST00000108193,ENSMUST00000138118,ENSMUST00000138886,ENSMUST00000145559,ENSMUST00000149654,ENSMUST00000150841	Polr2i	867	1029	1125	1148	967	910
185.468	-0.009364	0.152553	-0.0613819	0.951055	0.97383	ENSMUSG00000019761	ENSMUST00000103131,ENSMUST00000211768	Krt10	216	256	212	165	177	188
1098.25	0.211159	0.123135	1.71486	0.0863714	0.203748	ENSMUSG00000019763	ENSMUST00000042251,ENSMUST00000126102,ENSMUST00000128434,ENSMUST00000131853,ENSMUST00000137429,ENSMUST00000140660,ENSMUST00000148566,ENSMUST00000155172,ENSMUST00000156940	Rmnd1	1189	1156	1448	897	1165	1363
64.0506	-0.319453	0.246443	-1.29625	0.194888	0.360168	ENSMUSG00000019768	ENSMUST00000067086,ENSMUST00000105588,ENSMUST00000105589,ENSMUST00000105590,ENSMUST00000127145,ENSMUST00000127934,ENSMUST00000133985,ENSMUST00000137012,ENSMUST00000138828,ENSMUST00000149195	Esr1	96	86	62	52	56	45
1973.31	0.341121	0.106972	3.18888	0.00142825	0.0101645	ENSMUSG00000019772	ENSMUST00000019906,ENSMUST00000217331	Vip	1952	1712	2130	2224	1778	1748
31.1065	0.168196	0.329251	0.510844	0.60946	0.754908	ENSMUSG00000019773	ENSMUST00000019907,ENSMUST00000142200	Fbxo5	30	35	20	21	18	36
162.375	0.116647	0.135699	0.859598	0.390011	0.574801	ENSMUSG00000019774	ENSMUST00000019908,ENSMUST00000145687,ENSMUST00000145718	Mtrf1l	144	181	193	154	135	149
1753.77	-0.278565	0.121569	-2.29141	0.0219397	0.0754048	ENSMUSG00000019775	ENSMUST00000019909,ENSMUST00000064225,ENSMUST00000117676,ENSMUST00000131996	Rgs17	2088	1973	2338	1360	1444	1309
2047.06	0.0146517	0.0838993	0.174635	0.861367	0.92336	ENSMUSG00000019777	ENSMUST00000019911,ENSMUST00000105510,ENSMUST00000123010,ENSMUST00000128031	Hdac2	2135	2327	2390	1809	1804	1783
2030.55	0.151686	0.110281	1.37545	0.168991	0.326085	ENSMUSG00000019782	ENSMUST00000019917,ENSMUST00000128699,ENSMUST00000219414	Rwdd1	2041	2275	2632	2284	1980	1745
860.676	-0.00416447	0.120991	-0.0344196	0.972543	0.98474	ENSMUSG00000019785	ENSMUST00000019920,ENSMUST00000159533,ENSMUST00000160299,ENSMUST00000161692	Clvs2	1017	1050	1017	924	772	707
122.876	-0.0689279	0.198243	-0.347694	0.72807	0.840085	ENSMUSG00000019789	ENSMUST00000019924,ENSMUST00000217504	Hey2	82	141	100	89	65	86
1778.34	-0.243738	0.0773105	-3.15271	0.00161764	0.0111611	ENSMUSG00000019790	ENSMUST00000038213,ENSMUST00000125200,ENSMUST00000128487,ENSMUST00000131828,ENSMUST00000136259,ENSMUST00000136324,ENSMUST00000139199,ENSMUST00000139779,ENSMUST00000141722,ENSMUST00000148009,ENSMUST00000151435,ENSMUST00000219200	Stxbp5	1969	1989	1872	1451	1229	1171
101.944	0.322153	0.164827	1.9545	0.0506427	0.139054	ENSMUSG00000019791	ENSMUST00000019925,ENSMUST00000160646,ENSMUST00000161074,ENSMUST00000214782,ENSMUST00000216617,ENSMUST00000217266	Hint3	90	107	121	98	100	112
200.397	-0.00617576	0.135717	-0.0455047	0.963705	0.980351	ENSMUSG00000019792	ENSMUST00000019927,ENSMUST00000215041,ENSMUST00000215595,ENSMUST00000216638,ENSMUST00000216705,ENSMUST00000216790	Trmt11	192	221	226	189	148	160
268.048	0.0905918	0.13037	0.694884	0.487128	0.659948	ENSMUSG00000019794	ENSMUST00000019929,ENSMUST00000165806,ENSMUST00000172400,ENSMUST00000173400,ENSMUST00000173511,ENSMUST00000174007	Katna1	270	285	297	208	237	263
4332.01	-0.0661577	0.0997198	-0.663436	0.507051	0.675989	ENSMUSG00000019795	ENSMUST00000159835,ENSMUST00000159917,ENSMUST00000159977,ENSMUST00000160250,ENSMUST00000160517,ENSMUST00000161123,ENSMUST00000161428,ENSMUST00000162606,ENSMUST00000162682,ENSMUST00000163085	Pcmt1	4749	4204	5165	3705	3388	3462
3591.37	-0.437966	0.134759	-3.24999	0.00115407	0.00867194	ENSMUSG00000019796	ENSMUST00000019931,ENSMUST00000124961,ENSMUST00000130590,ENSMUST00000134346,ENSMUST00000135907	Lrp11	4363	3284	4122	2430	2163	2233
698.845	0.243531	0.100373	2.42625	0.0152557	0.0580864	ENSMUSG00000019797	ENSMUST00000126463,ENSMUST00000147196,ENSMUST00000152926,ENSMUST00000214198	Mtres1	753	756	862	758	711	723
2169.09	-0.270717	0.0744391	-3.63676	0.000276088	0.00288206	ENSMUSG00000019802	ENSMUST00000019937,ENSMUST00000105496,ENSMUST00000124613,ENSMUST00000144228,ENSMUST00000155410	Sec63	2370	2356	2546	1817	1396	1508
254.229	-0.455542	0.141805	-3.21247	0.00131601	0.00955298	ENSMUSG00000019803	ENSMUST00000019938,ENSMUST00000105498,ENSMUST00000126848,ENSMUST00000143891	Nr2e1	182	203	222	105	100	141
5535.15	-0.180686	0.0738191	-2.44768	0.0143778	0.0555705	ENSMUSG00000019804	ENSMUST00000019939,ENSMUST00000105499,ENSMUST00000105500	Snx3	5885	6091	7149	4310	4198	4666
1589.18	-0.110707	0.104332	-1.0611	0.288643	0.469549	ENSMUSG00000019806	ENSMUST00000019942,ENSMUST00000105534,ENSMUST00000161729,ENSMUST00000162174,ENSMUST00000162610,ENSMUST00000162798,ENSMUST00000162869	Aig1	1826	1741	2067	1319	1415	1335
51.091	-0.0822633	0.237879	-0.34582	0.729478	0.841066	ENSMUSG00000019808	ENSMUST00000019944	Adat2	63	55	62	43	44	46
690.213	0.0439456	0.103238	0.425672	0.670347	0.799244	ENSMUSG00000019809	ENSMUST00000019945,ENSMUST00000105539,ENSMUST00000105541,ENSMUST00000125207,ENSMUST00000133332,ENSMUST00000145337,ENSMUST00000170376	Pex3	686	659	762	624	518	558
1069.74	-0.100681	0.100747	-0.99934	0.31763	0.500429	ENSMUSG00000019810	ENSMUST00000060212,ENSMUST00000120549,ENSMUST00000121465,ENSMUST00000130865,ENSMUST00000150048,ENSMUST00000166466	Fuca2	1255	1108	1237	947	903	774
120.466	0.0260432	0.152894	0.170334	0.864747	0.925152	ENSMUSG00000019813	ENSMUST00000019951,ENSMUST00000105505,ENSMUST00000185394,ENSMUST00000186239,ENSMUST00000187143,ENSMUST00000187935,ENSMUST00000188514,ENSMUST00000189222,ENSMUST00000189770,ENSMUST00000190022,ENSMUST00000191498,ENSMUST00000215496	Cep57l1	126	134	145	117	83	123
364.867	-0.119729	0.114939	-1.04168	0.297561	0.479706	ENSMUSG00000019814	ENSMUST00000019950,ENSMUST00000219824	Ltv1	393	433	448	282	298	335
502.401	-0.231227	0.126227	-1.83184	0.0669749	0.169881	ENSMUSG00000019817	ENSMUST00000121325,ENSMUST00000121646,ENSMUST00000121766,ENSMUST00000123135,ENSMUST00000124252,ENSMUST00000126880,ENSMUST00000129989,ENSMUST00000130313,ENSMUST00000130449,ENSMUST00000130638,ENSMUST00000130800,ENSMUST00000130894,ENSMUST00000135095,ENSMUST00000135261,ENSMUST00000135826,ENSMUST00000138433,ENSMUST00000139262,ENSMUST00000141068,ENSMUST00000141944,ENSMUST00000143582,ENSMUST00000144437,…	Plagl1	400	620	536	332	363	332
1255.32	-0.35733	0.0810617	-4.40813	1.04e-05	0.000236186	ENSMUSG00000019818	ENSMUST00000019962,ENSMUST00000186388,ENSMUST00000187279,ENSMUST00000189300	Cd164	1235	1209	1175	741	740	727
1233.43	-0.1801	0.103371	-1.74227	0.0814611	0.195353	ENSMUSG00000019820	ENSMUST00000076817,ENSMUST00000217899,ENSMUST00000217938,ENSMUST00000217994,ENSMUST00000218635,ENSMUST00000219003,ENSMUST00000219130,ENSMUST00000219135,ENSMUST00000219145,ENSMUST00000219163,ENSMUST00000219584,ENSMUST00000219660,ENSMUST00000219724	Utrn	1000	1283	1071	624	769	912
495.921	0.131319	0.127457	1.0303	0.302867	0.485053	ENSMUSG00000019822	ENSMUST00000019965,ENSMUST00000122997,ENSMUST00000126833,ENSMUST00000132170,ENSMUST00000141542,ENSMUST00000143470,ENSMUST00000147367,ENSMUST00000147738,ENSMUST00000155411	Smpd2	435	722	558	556	416	490
410.487	0.197649	0.115206	1.71561	0.0862326	0.203544	ENSMUSG00000019823	ENSMUST00000019967,ENSMUST00000099934,ENSMUST00000119962,ENSMUST00000123798,ENSMUST00000125099,ENSMUST00000125730,ENSMUST00000126436,ENSMUST00000130838,ENSMUST00000134010,ENSMUST00000136681,ENSMUST00000138657,ENSMUST00000151486	Mical1	384	447	436	410	316	411
348.46	0.112185	0.098017	1.14454	0.252398	0.42965	ENSMUSG00000019826	ENSMUST00000080771,ENSMUST00000213797,ENSMUST00000214159,ENSMUST00000215881,ENSMUST00000216656	Zbtb24	324	380	381	330	290	295
801.739	-0.108046	0.0724899	-1.4905	0.136094	0.281066	ENSMUSG00000019828	ENSMUST00000044306,ENSMUST00000105560,ENSMUST00000105561,ENSMUST00000135120,ENSMUST00000155772,ENSMUST00000156826	Grm1	821	950	923	629	663	656
3815.1	-0.018754	0.0725442	-0.258518	0.796007	0.883025	ENSMUSG00000019831	ENSMUST00000019975,ENSMUST00000105509	Wasf1	4032	4148	4106	3548	2751	3207
77.4534	0.0731275	0.31766	0.230207	0.817931	0.897067	ENSMUSG00000019832	ENSMUST00000019974,ENSMUST00000220018	Rab32	83	78	86	82	56	66
964.475	0.102149	0.0877253	1.16442	0.244253	0.420385	ENSMUSG00000019837	ENSMUST00000019982,ENSMUST00000213628,ENSMUST00000216847,ENSMUST00000217141,ENSMUST00000217457,ENSMUST00000217537	Gtf3c6	914	1007	1130	794	864	893
100.41	-0.201334	0.184227	-1.09286	0.274457	0.453323	ENSMUSG00000019838	ENSMUST00000092566,ENSMUST00000213488,ENSMUST00000213827,ENSMUST00000217252	Slc16a10	116	158	108	88	67	105
[truncated: 12,824 more rows]
